# Supplementary material for: Anti-tumor effects of P-LPK-CPT, a peptide-camptothecin conjugate, in colorectal cancer
Source: Commun Biol. 2022 Nov 14;5:1248. doi: 10.1038/s42003-022-04191-1 (PMC9663589; doi:10.1038/s42003-022-04191-1)
Supplement: Supplementary file 4 — Supplementary Data 1 [file 42003_2022_4191_MOESM4_ESM.xlsx]

## Sheet: P-CON vs P-LPK Common
			P1							P2
Accession	Gene Symbol	Description	Score	Coverage	# Proteins	# Unique Peptides	# Peptides	# PSMs	Area	Score	Coverage	# Proteins	# Unique Peptides	# Peptides	# PSMs	Area	# AAs	MW [kDa]	calc. pI
Q13085	ACACA	Acetyl-CoA carboxylase 1 OS=Homo sapiens GN=ACACA PE=1 SV=2 - [ACACA_HUMAN]	2192.68	42.33	13	90	90	98	1.87758e+08	4631.56	62.4	12	122	140	192	1.44704e+09	2346	265.385	6.3667
P15924	DSP	Desmoplakin OS=Homo sapiens GN=DSP PE=1 SV=3 - [DESP_HUMAN]	568.875	16.41	1	47	47	57	4.39198e+07	681.673	16.72	1	50	50	66	2.14212e+07	2871	331.569	6.81494
Q96RQ3	MCCC1	Methylcrotonoyl-CoA carboxylase subunit alpha, mitochondrial OS=Homo sapiens GN=MCCC1 PE=1 SV=3 - [MCCA_HUMAN]	1951.44	67.59	6	42	42	89	2.13505e+09	2873.3	65.24	6	41	41	102	3.37313e+09	725	80.4219	7.78174
P14618	PKM	Pyruvate kinase PKM OS=Homo sapiens GN=PKM PE=1 SV=4 - [KPYM_HUMAN]	1198.13	71.94	12	36	36	55	3.11192e+08	1360.08	78.53	12	38	38	57	3.12238e+08	531	57.9	7.84033
P35579	MYH9	Myosin-9 OS=Homo sapiens GN=MYH9 PE=1 SV=4 - [MYH9_HUMAN]	1001.49	24.54	7	35	43	45	3.12186e+08	902.623	22.96	7	37	42	43	2.81799e+08	1960	226.392	5.60498
P11498	PC	Pyruvate carboxylase, mitochondrial OS=Homo sapiens GN=PC PE=1 SV=2 - [PYC_HUMAN]	666.344	35.31	3	34	34	34	1.0083e+08	1717.19	57.64	3	53	53	67	5.78419e+08	1178	129.551	6.84424
P78527	PRKDC	DNA-dependent protein kinase catalytic subunit OS=Homo sapiens GN=PRKDC PE=1 SV=3 - [PRKDC_HUMAN]	383.132	8.65	2	33	33	33	1.84784e+07	747.453	14.2	3	56	57	57	1.35829e+09	4128	468.788	7.12256
P02768	ALB	Serum albumin OS=Homo sapiens GN=ALB PE=1 SV=2 - [ALBU_HUMAN]	1072.04	57.14	8	32	32	52	2.1014e+08	948.866	49.92	8	29	29	54	1.64368e+08	609	69.3215	6.27783
P02545	LMNA	Prelamin-A/C OS=Homo sapiens GN=LMNA PE=1 SV=1 - [LMNA_HUMAN]	554.916	45.78	5	31	32	33	7.28069e+07	823.472	47.29	5	28	29	31	5.08123e+07	664	74.0947	7.02002
E7EQB2	LTF	Lactotransferrin (Fragment) OS=Homo sapiens GN=LTF PE=1 SV=1 - [E7EQB2_HUMAN]	756.279	53.3	4	30	30	31	1.36888e+08	725.771	55.32	4	31	31	33	1.03633e+08	696	76.5769	8.01611
P06733	ENO1	Alpha-enolase OS=Homo sapiens GN=ENO1 PE=1 SV=2 - [ENOA_HUMAN]	1343.34	60.83	12	30	30	53	3.29471e+08	1551.76	69.35	9	29	32	53	4.33706e+08	434	47.1393	7.38623
P11021	HSPA5	78 kDa glucose-regulated protein OS=Homo sapiens GN=HSPA5 PE=1 SV=2 - [GRP78_HUMAN]	856.387	50	3	28	30	34	2.74876e+08	801.14	51.99	3	30	32	33	2.86804e+08	654	72.2884	5.16064
P38646	HSPA9	Stress-70 protein, mitochondrial OS=Homo sapiens GN=HSPA9 PE=1 SV=2 - [GRP75_HUMAN]	885.58	44.18	5	27	28	32	1.68286e+08	1002.81	50.07	5	31	32	33	2.09456e+08	679	73.6348	6.16357
P25705	ATP5A1	ATP synthase subunit alpha, mitochondrial OS=Homo sapiens GN=ATP5A1 PE=1 SV=1 - [ATPA_HUMAN]	699.44	49.01	8	27	27	39	1.74979e+08	966.103	57.69	8	31	31	43	2.20845e+08	553	59.7136	9.12939
P07355	ANXA2	Annexin A2 OS=Homo sapiens GN=ANXA2 PE=1 SV=2 - [ANXA2_HUMAN]	568.239	62.54	24	26	26	28	2.49829e+08	544.139	69.32	24	24	24	28	1.95745e+08	339	38.5798	7.75244
P10809	HSPD1	60 kDa heat shock protein, mitochondrial OS=Homo sapiens GN=HSPD1 PE=1 SV=2 - [CH60_HUMAN]	816.853	45.9	4	25	25	31	2.21335e+08	1077.21	51.83	4	28	28	38	2.20724e+08	573	61.0164	5.87158
P11142	HSPA8	Heat shock cognate 71 kDa protein OS=Homo sapiens GN=HSPA8 PE=1 SV=1 - [HSP7C_HUMAN]	878.128	46.59	15	25	31	36	3.27507e+08	875.174	50.93	15	27	34	39	4.08259e+08	646	70.8542	5.51611
P13639	EEF2	Elongation factor 2 OS=Homo sapiens GN=EEF2 PE=1 SV=4 - [EF2_HUMAN]	421.73	29.14	1	25	26	27	7.20514e+07	369.287	29.84	1	23	24	25	6.8974e+07	858	95.277	6.82959
P14625	HSP90B1	Endoplasmin OS=Homo sapiens GN=HSP90B1 PE=1 SV=1 - [ENPL_HUMAN]	397.748	32.25	5	24	26	27	1.48322e+08	430.912	34.99	5	25	27	28	1.22828e+08	803	92.4113	4.84326
O75369	FLNB	Filamin-B OS=Homo sapiens GN=FLNB PE=1 SV=2 - [FLNB_HUMAN]	335.479	10.42	4	20	23	24	1.92256e+07	378.956	10.76	5	21	25	26	1.78129e+07	2602	277.99	5.73193
P06576	ATP5B	ATP synthase subunit beta, mitochondrial OS=Homo sapiens GN=ATP5B PE=1 SV=3 - [ATPB_HUMAN]	703.692	47.26	5	20	20	27	1.28542e+08	890.641	45.56	5	20	20	29	121072316	529	56.5246	5.40186
P14923	JUP	Junction plakoglobin OS=Homo sapiens GN=JUP PE=1 SV=3 - [PLAK_HUMAN]	327.895	27.92	7	19	19	21	3.47214e+07	356.152	29.4	7	20	20	33	1.99168e+07	745	81.6927	6.13818
Q9HCC0	MCCC2	Methylcrotonoyl-CoA carboxylase beta chain, mitochondrial OS=Homo sapiens GN=MCCC2 PE=1 SV=1 - [MCCB_HUMAN]	2431.77	72.65	4	18	42	95	2.15238e+09	4000.92	81.53	4	21	47	139	3.62553e+09	563	61.2944	7.6792
P23396	RPS3	40S ribosomal protein S3 OS=Homo sapiens GN=RPS3 PE=1 SV=2 - [RS3_HUMAN]	309.973	65.43	14	18	18	18	9.90708e+07	453.738	75.31	14	19	19	20	1.71935e+08	243	26.6714	9.65674
P19338	NCL	Nucleolin OS=Homo sapiens GN=NCL PE=1 SV=3 - [NUCL_HUMAN]	423.792	24.93	6	18	18	20	71642704	455.034	21.13	6	18	18	19	78707028	710	76.5684	4.70361
A0A087X0X3	HNRNPM	Heterogeneous nuclear ribonucleoprotein M OS=Homo sapiens GN=HNRNPM PE=1 SV=1 - [A0A087X0X3_HUMAN]	335.558	25.48	11	18	18	19	26693178	156.366	20.14	11	16	16	16	2.60418e+07	730	77.5184	8.77783
Q06210	GFPT1	Glutamine--fructose-6-phosphate aminotransferase [isomerizing] 1 OS=Homo sapiens GN=GFPT1 PE=1 SV=3 - [GFPT1_HUMAN]	449.236	27.9	3	16	16	18	3.25016e+07	626.107	35.48	3	21	21	23	5.14774e+07	699	78.7563	7.10791
Q00610	CLTC	Clathrin heavy chain 1 OS=Homo sapiens GN=CLTC PE=1 SV=5 - [CLH1_HUMAN]	272.709	10.57	5	16	16	17	2.26077e+07	332.617	14.69	7	21	21	22	2.22404e+07	1675	191.493	5.69385
A0A0U1RQF0	FASN	Fatty acid synthase OS=Homo sapiens GN=FASN PE=1 SV=1 - [A0A0U1RQF0_HUMAN]	108.215	7.01	3	16	16	16	1.27447e+07	295.22	9.96	6	21	21	21	2.45836e+07	2509	273.026	6.46826
P30101	PDIA3	Protein disulfide-isomerase A3 OS=Homo sapiens GN=PDIA3 PE=1 SV=4 - [PDIA3_HUMAN]	488.834	43.76	1	16	21	26	1.15087e+08	508.63	37.43	2	19	19	22	7.67653e+07	505	56.7468	6.354
P50990	CCT8	T-complex protein 1 subunit theta OS=Homo sapiens GN=CCT8 PE=1 SV=4 - [TCPQ_HUMAN]	422.752	32.12	3	16	16	16	3.80753e+07	417.972	31.39	3	15	15	15	2.83119e+07	548	59.5825	5.60498
Q00839	HNRNPU	Heterogeneous nuclear ribonucleoprotein U OS=Homo sapiens GN=HNRNPU PE=1 SV=6 - [HNRPU_HUMAN]	371.887	20.73	2	16	16	16	7.9491e+07	218.11	10.18	2	7	7	7	3.2599e+07	825	90.528	5.99854
P50991	CCT4	T-complex protein 1 subunit delta OS=Homo sapiens GN=CCT4 PE=1 SV=4 - [TCPD_HUMAN]	345.983	31.35	1	15	16	18	4.02985e+07	411.471	31.17	1	17	18	22	3.68814e+07	539	57.8878	7.82568
Q86YZ3	HRNR	Hornerin OS=Homo sapiens GN=HRNR PE=1 SV=2 - [HORN_HUMAN]	449.852	15.68	1	15	15	23	5.56094e+07	584.126	17.65	1	16	16	26	4.30812e+07	2850	282.228	10.0376
P60174	TPI1	Triosephosphate isomerase OS=Homo sapiens GN=TPI1 PE=1 SV=3 - [TPIS_HUMAN]	419.744	65.73	4	15	15	17	1.40331e+08	386.329	58.39	4	14	14	15	9.67403e+07	286	30.7717	5.92236
P40227	CCT6A	T-complex protein 1 subunit zeta OS=Homo sapiens GN=CCT6A PE=1 SV=3 - [TCPZ_HUMAN]	215.326	31.45	3	15	15	16	3.8637e+07	238.071	25.99	1	13	13	15	3.05563e+07	531	57.9876	6.68311
P13010	XRCC5	X-ray repair cross-complementing protein 5 OS=Homo sapiens GN=XRCC5 PE=1 SV=3 - [XRCC5_HUMAN]	167.191	18.31	6	15	15	15	3.17515e+07	150.787	11.2	4	9	9	9	2.17825e+07	732	82.6523	5.80811
P49411	TUFM	Elongation factor Tu, mitochondrial OS=Homo sapiens GN=TUFM PE=1 SV=2 - [EFTU_HUMAN]	323.757	36.95	1	14	14	15	9.67326e+07	416.563	43.14	2	18	18	20	1.83218e+08	452	49.5102	7.60596
P17987	TCP1	T-complex protein 1 subunit alpha OS=Homo sapiens GN=TCP1 PE=1 SV=1 - [TCPA_HUMAN]	343.169	30.58	11	14	14	22	3.31633e+07	327.2	36.87	11	17	17	20	8.28964e+07	556	60.3056	6.11279
P0DMV9	HSPA1B	Heat shock 70 kDa protein 1B OS=Homo sapiens GN=HSPA1B PE=1 SV=1 - [HS71B_HUMAN]	256.162	26.99	4	14	18	19	2.2943e+08	295.34	36.04	4	17	22	22	287199560	641	70.009	5.65576
O43707	ACTN4	Alpha-actinin-4 OS=Homo sapiens GN=ACTN4 PE=1 SV=2 - [ACTN4_HUMAN]	422.002	30.3	16	14	22	22	4.72418e+07	630.628	36.88	18	17	27	27	4.11876e+07	911	104.788	5.43994
P07814	EPRS	Bifunctional glutamate/proline--tRNA ligase OS=Homo sapiens GN=EPRS PE=1 SV=5 - [SYEP_HUMAN]	298.407	10.05	2	14	14	14	1.87197e+07	263.192	11.24	2	16	16	17	1.50812e+07	1512	170.483	7.32764
K7EQ48	GPI	Glucose-6-phosphate isomerase OS=Homo sapiens GN=GPI PE=1 SV=2 - [K7EQ48_HUMAN]	272.882	29.75	14	14	14	15	3.64467e+07	279.883	32.7	14	16	16	16	3.39969e+07	474	53.3682	8.67529
P08238	HSP90AB1	Heat shock protein HSP 90-beta OS=Homo sapiens GN=HSP90AB1 PE=1 SV=4 - [HS90B_HUMAN]	711.924	38.26	6	14	30	33	2.95867e+08	707.234	44.89	4	15	31	35	2.98629e+08	724	83.2121	5.03369
P13667	PDIA4	Protein disulfide-isomerase A4 OS=Homo sapiens GN=PDIA4 PE=1 SV=2 - [PDIA4_HUMAN]	299.284	22.48	1	14	14	18	4.66349e+07	301.933	22.17	1	13	13	14	3.11316e+07	645	72.887	5.07178
P01833	PIGR	Polymeric immunoglobulin receptor OS=Homo sapiens GN=PIGR PE=1 SV=4 - [PIGR_HUMAN]	471.472	19.5	1	14	14	16	5.99068e+07	350.089	17.67	1	10	10	11	6.63866e+07	764	83.2317	5.74463
Q14697	GANAB	Neutral alpha-glucosidase AB OS=Homo sapiens GN=GANAB PE=1 SV=3 - [GANAB_HUMAN]	155.489	16.53	4	13	13	14	2.20355e+07	222.533	24.05	4	20	20	20	2.83301e+07	944	106.807	6.13818
P14868	DARS	Aspartate--tRNA ligase, cytoplasmic OS=Homo sapiens GN=DARS PE=1 SV=2 - [SYDC_HUMAN]	146.472	27.35	6	13	13	13	1.71962e+07	295.99	43.11	6	20	20	20	1.62602e+07	501	57.1	6.55127
P34897	SHMT2	Serine hydroxymethyltransferase, mitochondrial OS=Homo sapiens GN=SHMT2 PE=1 SV=3 - [GLYM_HUMAN]	252.476	24.21	12	13	13	14	3.77837e+07	303.529	29.37	14	16	16	16	2.83085e+07	504	55.9577	8.52881
P68104	EEF1A1	Elongation factor 1-alpha 1 OS=Homo sapiens GN=EEF1A1 PE=1 SV=1 - [EF1A1_HUMAN]	413.774	34.63	7	13	13	20	4.25707e+08	549.058	40.48	7	15	15	26	6.27961e+08	462	50.1091	9.01221
P18124	RPL7	60S ribosomal protein L7 OS=Homo sapiens GN=RPL7 PE=1 SV=1 - [RL7_HUMAN]	257.723	45.16	4	13	13	13	7.38227e+07	217.396	47.18	7	13	13	13	5.79784e+07	248	29.2072	10.6528
Q9UQ80	PA2G4	Proliferation-associated protein 2G4 OS=Homo sapiens GN=PA2G4 PE=1 SV=3 - [PA2G4_HUMAN]	117.112	30.96	5	13	13	13	3.84267e+07	137.442	23.6	5	9	9	10	4.20377e+07	394	43.7592	6.55127
E7EQR4	EZR	Ezrin OS=Homo sapiens GN=EZR PE=1 SV=3 - [E7EQR4_HUMAN]	178.968	18.77	9	13	13	14	3.25694e+07	174.876	16.72	8	8	12	12	3.72097e+07	586	69.3287	6.16357
Q15149	PLEC	Plectin OS=Homo sapiens GN=PLEC PE=1 SV=3 - [PLEC_HUMAN]	83.78	2.48	5	12	12	12	8.9989e+06	131.594	5.47	2	23	23	23	2.61652e+07	4684	531.466	5.96045
P54577	YARS	Tyrosine--tRNA ligase, cytoplasmic OS=Homo sapiens GN=YARS PE=1 SV=4 - [SYYC_HUMAN]	152.392	22.73	2	12	12	12	1.50781e+07	243.537	31.63	2	17	17	17	4.23183e+07	528	59.1061	7.04932
P61247	RPS3A	40S ribosomal protein S3a OS=Homo sapiens GN=RPS3A PE=1 SV=2 - [RS3A_HUMAN]	195.291	45.83	12	12	12	12	4.61564e+07	334.974	52.65	12	14	14	14	5.39693e+07	264	29.9257	9.72998
P48643	CCT5	T-complex protein 1 subunit epsilon OS=Homo sapiens GN=CCT5 PE=1 SV=1 - [TCPE_HUMAN]	242.467	23.66	6	12	13	15	2.36432e+07	257.723	26.06	6	14	15	21	2.04134e+07	541	59.6328	5.65576
P04406	GAPDH	Glyceraldehyde-3-phosphate dehydrogenase OS=Homo sapiens GN=GAPDH PE=1 SV=3 - [G3P_HUMAN]	449.38	41.79	3	12	12	16	329660516	453.324	51.34	3	14	14	18	3.34993e+08	335	36.0304	8.45557
Q99832	CCT7	T-complex protein 1 subunit eta OS=Homo sapiens GN=CCT7 PE=1 SV=2 - [TCPH_HUMAN]	167.914	22.65	2	12	12	12	2.44337e+07	186.09	25.97	2	13	13	14	2.3622e+07	543	59.3289	7.6499
P26641	EEF1G	Elongation factor 1-gamma OS=Homo sapiens GN=EEF1G PE=1 SV=3 - [EF1G_HUMAN]	144.14	27.92	1	12	12	12	35110536	183.234	27.69	1	13	13	13	3.15756e+07	437	50.0871	6.66846
P05091	ALDH2	Aldehyde dehydrogenase, mitochondrial OS=Homo sapiens GN=ALDH2 PE=1 SV=2 - [ALDH2_HUMAN]	305.726	28.43	4	12	13	14	2.57107e+07	339.982	29.4	4	13	14	14	2.8273e+07	517	56.3456	7.04932
O43175	PHGDH	D-3-phosphoglycerate dehydrogenase OS=Homo sapiens GN=PHGDH PE=1 SV=4 - [SERA_HUMAN]	282.153	27.77	2	12	12	13	4.46455e+07	357.973	29.83	2	13	13	13	3.84489e+07	533	56.6144	6.7124
Q02413	DSG1	Desmoglein-1 OS=Homo sapiens GN=DSG1 PE=1 SV=2 - [DSG1_HUMAN]	202.513	15.44	1	12	12	15	4.51514e+07	168.47	15.06	1	12	12	14	2.63449e+07	1049	113.676	5.03369
P40926	MDH2	Malate dehydrogenase, mitochondrial OS=Homo sapiens GN=MDH2 PE=1 SV=3 - [MDHM_HUMAN]	341.678	40.53	2	12	12	12	7.47689e+07	475.111	46.45	2	12	12	14	6.34705e+07	338	35.4807	8.67529
P07237	P4HB	Protein disulfide-isomerase OS=Homo sapiens GN=P4HB PE=1 SV=3 - [PDIA1_HUMAN]	191.514	24.21	10	12	12	12	2.81565e+07	210.25	22.44	10	12	12	12	2.24545e+07	508	57.0807	4.86865
Q00325	SLC25A3	Phosphate carrier protein, mitochondrial OS=Homo sapiens GN=SLC25A3 PE=1 SV=2 - [MPCP_HUMAN]	177.097	27.07	5	12	12	12	1.41266e+08	207.788	34.25	3	2	14	17	2.66216e+08	362	40.0687	9.37842
P42704	LRPPRC	Leucine-rich PPR motif-containing protein, mitochondrial OS=Homo sapiens GN=LRPPRC PE=1 SV=3 - [LPPRC_HUMAN]	170.387	7.75	4	11	11	11	1.38881e+07	267.53	13.7	4	18	18	18	3.63682e+07	1394	157.805	6.12549
P26639	TARS	Threonine--tRNA ligase, cytoplasmic OS=Homo sapiens GN=TARS PE=1 SV=3 - [SYTC_HUMAN]	73.3215	14.25	1	11	11	11	1.92193e+07	156.674	16.6	5	13	13	14	1.73899e+07	723	83.3819	6.66846
P62701	RPS4X	40S ribosomal protein S4, X isoform OS=Homo sapiens GN=RPS4X PE=1 SV=2 - [RS4X_HUMAN]	357.402	42.97	1	11	14	18	5.77982e+07	330.02	51.71	1	11	18	20	4.17732e+07	263	29.5791	10.1548
P61978	HNRNPK	Heterogeneous nuclear ribonucleoprotein K OS=Homo sapiens GN=HNRNPK PE=1 SV=1 - [HNRPK_HUMAN]	230.678	30.67	4	11	11	18	2.83502e+07	182.978	29.59	4	10	10	12	3.1636e+07	463	50.9444	5.5415
P05023	ATP1A1	Sodium/potassium-transporting ATPase subunit alpha-1 OS=Homo sapiens GN=ATP1A1 PE=1 SV=1 - [AT1A1_HUMAN]	194.577	11.44	12	11	11	12	1.97871e+07	306.467	11.34	11	10	10	10	2.52259e+07	1023	112.824	5.49072
P62826	RAN	GTP-binding nuclear protein Ran OS=Homo sapiens GN=RAN PE=1 SV=3 - [RAN_HUMAN]	218.177	45.37	7	11	11	15	1.80755e+08	285.074	44.44	7	9	9	13	2.26789e+08	216	24.4076	7.48877
P55072	VCP	Transitional endoplasmic reticulum ATPase OS=Homo sapiens GN=VCP PE=1 SV=4 - [TERA_HUMAN]	144.697	15.38	6	11	11	11	2.0769e+07	71.0267	14.39	6	9	9	9	1.98671e+07	806	89.2657	5.26221
P07900	HSP90AA1	Heat shock protein HSP 90-alpha OS=Homo sapiens GN=HSP90AA1 PE=1 SV=5 - [HS90A_HUMAN]	550.907	33.47	9	11	25	27	2.95867e+08	570.611	30.74	7	9	23	26	2.92282e+08	732	84.6067	5.021
C9JW96	PHB	Prohibitin (Fragment) OS=Homo sapiens GN=PHB PE=1 SV=2 - [C9JW96_HUMAN]	255.329	44.31	6	11	11	21	2.54112e+07	182.201	37.4	6	9	9	9	4.07938e+07	246	26.8753	5.40186
P12956	XRCC6	X-ray repair cross-complementing protein 6 OS=Homo sapiens GN=XRCC6 PE=1 SV=2 - [XRCC6_HUMAN]	172.803	20.36	2	11	11	11	3.52395e+07	145.154	14.78	2	8	8	8	24142057	609	69.7991	6.63916
Q14764	MVP	Major vault protein OS=Homo sapiens GN=MVP PE=1 SV=4 - [MVP_HUMAN]	112.61	10.3	10	11	11	11	1.62472e+07	74.5714	6.05	10	6	6	6	1.10686e+07	893	99.2659	5.47803
P49368	CCT3	T-complex protein 1 subunit gamma OS=Homo sapiens GN=CCT3 PE=1 SV=4 - [TCPG_HUMAN]	270.912	19.27	8	10	10	15	3.21974e+07	351.356	39.08	9	19	19	19	5.79397e+07	545	60.4953	6.49365
P00966	ASS1	Argininosuccinate synthase OS=Homo sapiens GN=ASS1 PE=1 SV=2 - [ASSY_HUMAN]	127.184	23.54	3	10	10	10	2.23657e+07	271.776	39.08	3	19	19	21	4.63327e+07	412	46.501	8.01611
P78371	CCT2	T-complex protein 1 subunit beta OS=Homo sapiens GN=CCT2 PE=1 SV=4 - [TCPB_HUMAN]	234.191	27.29	3	10	10	11	1.7888e+07	290.524	42.8	3	16	16	16	2.23575e+07	535	57.4521	6.45557
P63244	RACK1	Receptor of activated protein C kinase 1 OS=Homo sapiens GN=RACK1 PE=1 SV=3 - [RACK1_HUMAN]	230.896	37.54	21	10	10	11	8.07371e+07	339.676	50.16	21	15	15	15	9.17664e+07	317	35.0546	7.69385
F5GY37	PHB2	Prohibitin-2 OS=Homo sapiens GN=PHB2 PE=1 SV=1 - [F5GY37_HUMAN]	191.136	44.94	8	10	10	10	3.48325e+07	319.853	57.68	8	14	14	15	6.16273e+07	267	29.705	9.87646
P41250	GARS	Glycine--tRNA ligase OS=Homo sapiens GN=GARS PE=1 SV=3 - [SYG_HUMAN]	166.841	14.34	1	10	10	10	3.24916e+07	109.168	15.56	1	12	12	12	5.20958e+07	739	83.1126	7.03467
P27797	CALR	Calreticulin OS=Homo sapiens GN=CALR PE=1 SV=1 - [CALR_HUMAN]	157.856	25.66	3	10	10	11	3.3783e+07	220.1	31.41	3	12	12	13	3.4592e+07	417	48.1118	4.43701
P26373	RPL13	60S ribosomal protein L13 OS=Homo sapiens GN=RPL13 PE=1 SV=4 - [RL13_HUMAN]	316.514	36.97	5	10	10	15	1.11902e+08	239.091	42.65	5	11	11	15	1.03137e+08	211	24.2465	11.6489
P00558	PGK1	Phosphoglycerate kinase 1 OS=Homo sapiens GN=PGK1 PE=1 SV=3 - [PGK1_HUMAN]	176.196	28.54	2	10	10	10	5.9792e+07	204.905	32.13	2	11	11	11	8.49587e+07	417	44.5861	8.104
P62241	RPS8	40S ribosomal protein S8 OS=Homo sapiens GN=RPS8 PE=1 SV=2 - [RS8_HUMAN]	330.132	54.81	2	10	10	12	8.9771e+07	288.078	53.37	2	10	10	10	85438818	208	24.1902	10.3159
P04075	ALDOA	Fructose-bisphosphate aldolase A OS=Homo sapiens GN=ALDOA PE=1 SV=2 - [ALDOA_HUMAN]	265.308	28.02	9	10	10	11	5.60044e+07	300.164	26.92	12	10	10	11	7.27075e+07	364	39.3953	8.08936
A0A087WTT1	PABPC1	Polyadenylate-binding protein OS=Homo sapiens GN=PABPC1 PE=1 SV=1 - [A0A087WTT1_HUMAN]	140.123	21.46	22	10	10	10	2.8369e+07	207.744	27.2	19	10	14	14	2.78993e+07	522	58.4988	9.26123
Q08211	DHX9	ATP-dependent RNA helicase A OS=Homo sapiens GN=DHX9 PE=1 SV=4 - [DHX9_HUMAN]	210.385	7.72	1	10	10	10	1.32448e+07	174.239	7.32	1	9	9	9	1.2732e+07	1270	140.869	6.84424
P22314	UBA1	Ubiquitin-like modifier-activating enzyme 1 OS=Homo sapiens GN=UBA1 PE=1 SV=3 - [UBA1_HUMAN]	143.688	11.15	7	10	10	10	1.63883e+07	189.05	10.21	7	9	9	9	14942256	1058	117.774	5.75732
P60842	EIF4A1	Eukaryotic initiation factor 4A-I OS=Homo sapiens GN=EIF4A1 PE=1 SV=1 - [IF4A1_HUMAN]	257.072	26.85	20	10	11	11	6.51927e+07	392.112	42.36	19	8	16	17	7.61024e+07	406	46.1246	5.47803
Q86VP6	CAND1	Cullin-associated NEDD8-dissociated protein 1 OS=Homo sapiens GN=CAND1 PE=1 SV=2 - [CAND1_HUMAN]	139.352	8.13	3	9	9	9	1.35757e+07	241.788	15.85	3	17	17	17	1.95483e+07	1230	136.289	5.78271
P43490	NAMPT	Nicotinamide phosphoribosyltransferase OS=Homo sapiens GN=NAMPT PE=1 SV=1 - [NAMPT_HUMAN]	82.7115	17.92	4	9	9	9	2.19648e+07	116.128	30.14	4	13	13	13	2.96681e+07	491	55.4866	7.15186
J3KR24	IARS	Isoleucine--tRNA ligase, cytoplasmic OS=Homo sapiens GN=IARS PE=1 SV=1 - [J3KR24_HUMAN]	88.5695	7.03	4	9	9	9	1.0371e+07	122.317	8.51	4	11	11	11	1.51245e+07	1152	131.68	6.11279
P63104	YWHAZ	14-3-3 protein zeta/delta OS=Homo sapiens GN=YWHAZ PE=1 SV=1 - [1433Z_HUMAN]	460.836	43.27	10	9	12	16	8.11884e+07	523.11	52.65	11	10	14	19	5.92771e+07	245	27.7277	4.79248
P34932	HSPA4	Heat shock 70 kDa protein 4 OS=Homo sapiens GN=HSPA4 PE=1 SV=4 - [HSP74_HUMAN]	116.77	12.86	5	9	10	10	1.60117e+07	274.406	16.79	6	10	12	13	2.38787e+07	840	94.2712	5.18604
P00338	LDHA	L-lactate dehydrogenase A chain OS=Homo sapiens GN=LDHA PE=1 SV=2 - [LDHA_HUMAN]	188.31	31.63	12	9	11	11	6.47595e+07	282.059	33.43	18	9	10	11	1.60859e+08	332	36.6654	8.26514
O60701	UGDH	UDP-glucose 6-dehydrogenase OS=Homo sapiens GN=UGDH PE=1 SV=1 - [UGDH_HUMAN]	174.9	21.66	7	9	9	9	2.1814e+07	137.523	22.87	7	9	9	9	2.58966e+07	494	54.9893	7.12256
E9PCY7	HNRNPH1	Heterogeneous nuclear ribonucleoprotein H OS=Homo sapiens GN=HNRNPH1 PE=1 SV=1 - [E9PCY7_HUMAN]	229.497	29.37	25	9	11	14	3.46466e+07	186.288	29.37	25	9	11	14	2.99596e+07	429	47.0574	6.34131
P30740	SERPINB1	Leukocyte elastase inhibitor OS=Homo sapiens GN=SERPINB1 PE=1 SV=1 - [ILEU_HUMAN]	215.359	24.54	8	9	9	9	2.3037e+07	172.568	21.9	8	7	7	8	2.32285e+07	379	42.7147	6.27783
P0CG12	CHTF8	Chromosome transmission fidelity protein 8 homolog isoform 2 OS=Homo sapiens GN=CHTF8 PE=1 SV=1 - [CTF8A_HUMAN]	96.8972	22.33	1	9	9	9	3.17824e+07	96.416	11.07	1	5	5	5	1.74265e+07	524	51.3592	12.4106
Q16822	PCK2	Phosphoenolpyruvate carboxykinase [GTP], mitochondrial OS=Homo sapiens GN=PCK2 PE=1 SV=3 - [PCKGM_HUMAN]	128.254	15	8	8	8	8	1.17014e+07	210.237	22.03	7	13	13	13	1.65161e+07	640	70.6846	7.62061
P61221	ABCE1	ATP-binding cassette sub-family E member 1 OS=Homo sapiens GN=ABCE1 PE=1 SV=1 - [ABCE1_HUMAN]	152.146	17.2	4	8	8	8	3.08755e+07	206.038	25.54	4	13	13	13	2.92024e+07	599	67.271	8.33838
P11586	MTHFD1	C-1-tetrahydrofolate synthase, cytoplasmic OS=Homo sapiens GN=MTHFD1 PE=1 SV=3 - [C1TC_HUMAN]	140.537	8.24	2	8	8	8	1.26543e+07	191.404	14.87	2	13	13	13	1.96717e+07	935	101.495	7.29834
Q92616	GCN1	eIF-2-alpha kinase activator GCN1 OS=Homo sapiens GN=GCN1 PE=1 SV=6 - [GCN1_HUMAN]	98.24	3.29	1	8	8	8	6.44423e+06	94.8086	4.83	1	12	12	12	9.93556e+06	2671	292.572	7.47412
P54136	RARS	Arginine--tRNA ligase, cytoplasmic OS=Homo sapiens GN=RARS PE=1 SV=2 - [SYRC_HUMAN]	78.49	12.73	3	8	8	8	1.25163e+07	167.964	21.06	3	12	12	12	1.44201e+07	660	75.3309	6.68311
P11216	PYGB	Glycogen phosphorylase, brain form OS=Homo sapiens GN=PYGB PE=1 SV=5 - [PYGB_HUMAN]	63.9612	9.49	5	8	8	8	1.54544e+07	148.006	16.84	5	12	12	12	1.90854e+07	843	96.6345	6.85889
Q9Y3I0	RTCB	tRNA-splicing ligase RtcB homolog OS=Homo sapiens GN=RTCB PE=1 SV=1 - [RTCB_HUMAN]	73.1136	16.63	1	8	8	8	1.21966e+07	177.088	18.02	1	9	9	9	1.28758e+07	505	55.1749	7.2251
Q04917	YWHAH	14-3-3 protein eta OS=Homo sapiens GN=YWHAH PE=1 SV=4 - [1433F_HUMAN]	285.067	43.9	4	8	12	18	5.57399e+07	275.725	46.75	5	9	13	17	3.93834e+07	246	28.201	4.84326
P49588	AARS	Alanine--tRNA ligase, cytoplasmic OS=Homo sapiens GN=AARS PE=1 SV=2 - [SYAC_HUMAN]	137.141	10.23	2	8	8	8	9.98226e+06	141.411	11.57	2	9	9	9	1.36173e+07	968	106.743	5.52881
Q5D862	FLG2	Filaggrin-2 OS=Homo sapiens GN=FLG2 PE=1 SV=1 - [FILA2_HUMAN]	263.204	6.57	1	8	8	11	4.00654e+07	278.264	6.48	1	8	8	10	1.78791e+07	2391	247.928	8.30908
P05164	MPO	Myeloperoxidase OS=Homo sapiens GN=MPO PE=1 SV=1 - [PERM_HUMAN]	291.721	11.41	3	8	8	10	2.00009e+07	118.359	11.81	3	8	8	9	2.12885e+07	745	83.8148	8.96826
P00505	GOT2	Aspartate aminotransferase, mitochondrial OS=Homo sapiens GN=GOT2 PE=1 SV=3 - [AATM_HUMAN]	183.159	20.23	1	8	8	8	25718590	149.029	18.6	1	8	8	8	2.23393e+07	430	47.4873	9.01221
O00299	CLIC1	Chloride intracellular channel protein 1 OS=Homo sapiens GN=CLIC1 PE=1 SV=4 - [CLIC1_HUMAN]	129.727	35.68	4	8	8	9	2.85269e+07	143.067	39.42	4	8	9	10	2.64591e+07	241	26.9057	5.17334
A6NLN1	PTBP1	Polypyrimidine tract binding protein 1, isoform CRA_b OS=Homo sapiens GN=PTBP1 PE=1 SV=4 - [A6NLN1_HUMAN]	180.78	20.11	13	8	8	8	2.49352e+07	101.677	17.27	13	8	8	8	1.96114e+07	527	56.4753	9.37842
P29508	SERPINB3	Serpin B3 OS=Homo sapiens GN=SERPINB3 PE=1 SV=2 - [SPB3_HUMAN]	202.037	20.26	4	8	8	9	2.33136e+07	154.546	15.38	4	7	7	12	1.9332e+07	390	44.5365	6.81494
P16403	HIST1H1C	Histone H1.2 OS=Homo sapiens GN=HIST1H1C PE=1 SV=2 - [H12_HUMAN]	318.03	29.58	5	8	9	16	1.16197e+08	380.393	27.7	4	7	8	15	1.39847e+08	213	21.3517	10.9312
P05388	RPLP0	60S acidic ribosomal protein P0 OS=Homo sapiens GN=RPLP0 PE=1 SV=1 - [RLA0_HUMAN]	171.28	34.7	13	8	8	8	2.47542e+07	177.853	31.55	13	7	7	7	27008469	317	34.2518	5.97314
P18669	PGAM1	Phosphoglycerate mutase 1 OS=Homo sapiens GN=PGAM1 PE=1 SV=2 - [PGAM1_HUMAN]	53.4559	45.67	3	8	8	8	3.98682e+07	102.143	33.46	3	6	6	6	2.32139e+07	254	28.7858	7.18115
P06748	NPM1	Nucleophosmin OS=Homo sapiens GN=NPM1 PE=1 SV=2 - [NPM_HUMAN]	136.757	22.79	7	8	8	9	6.36358e+07	121.614	19.05	7	6	6	6	4.67525e+07	294	32.5548	4.77979
P09874	PARP1	Poly [ADP-ribose] polymerase 1 OS=Homo sapiens GN=PARP1 PE=1 SV=4 - [PARP1_HUMAN]	81.8039	9.37	1	8	8	8	2.31923e+07	69.41	3.55	1	3	3	3	1.69727e+07	1014	113.012	8.88037
P07195	LDHB	L-lactate dehydrogenase B chain OS=Homo sapiens GN=LDHB PE=1 SV=2 - [LDHB_HUMAN]	213.615	29.04	12	7	9	9	6.1606e+07	359.475	34.43	11	12	13	15	1.77238e+08	334	36.6151	6.04932
P36952	SERPINB5	Serpin B5 OS=Homo sapiens GN=SERPINB5 PE=1 SV=2 - [SPB5_HUMAN]	128.813	21.6	2	7	7	7	1.83539e+07	271.674	36	2	11	11	11	2.94442e+07	375	42.0734	6.04932
P04843	RPN1	Dolichyl-diphosphooligosaccharide--protein glycosyltransferase subunit 1 OS=Homo sapiens GN=RPN1 PE=1 SV=1 - [RPN1_HUMAN]	87.6873	12.19	3	7	7	7	1.63594e+07	147.692	22.57	3	11	11	11	2.69801e+07	607	68.5268	6.37939
P26640	VARS	Valine--tRNA ligase OS=Homo sapiens GN=VARS PE=1 SV=4 - [SYVC_HUMAN]	133.585	7.67	6	7	7	7	1.4118e+07	316.537	9.97	7	10	10	10	1.98267e+07	1264	140.387	7.59131
Q8N1F7	NUP93	Nuclear pore complex protein Nup93 OS=Homo sapiens GN=NUP93 PE=1 SV=2 - [NUP93_HUMAN]	88.9167	8.42	5	7	7	7	1.12031e+07	88.9062	11.97	7	8	8	8	10034749	819	93.4296	5.71924
P55060	CSE1L	Exportin-2 OS=Homo sapiens GN=CSE1L PE=1 SV=3 - [XPO2_HUMAN]	87.7325	7.21	1	7	7	8	7.06876e+06	119.694	8.03	1	8	8	8	9.21454e+06	971	110.346	5.77002
P17931	LGALS3	Galectin-3 OS=Homo sapiens GN=LGALS3 PE=1 SV=5 - [LEG3_HUMAN]	134.769	31.2	2	7	7	9	2.51355e+07	85.0133	34	2	8	8	11	1.6462e+07	250	26.1361	8.55811
A0A0C4DGN4	ZG16B	Zymogen granule protein 16 homolog B OS=Homo sapiens GN=ZG16B PE=1 SV=1 - [A0A0C4DGN4_HUMAN]	199.954	43.82	4	7	7	12	5.77366e+07	292.263	48.31	4	8	8	15	5.0624e+07	178	19.588	5.94775
Q9BQE3	TUBA1C	Tubulin alpha-1C chain OS=Homo sapiens GN=TUBA1C PE=1 SV=1 - [TBA1C_HUMAN]	988.75	61.25	14	7	24	40	548066994	1017.88	61.25	16	7	24	42	6.31183e+08	449	49.8635	5.09717
Q15084	PDIA6	Protein disulfide-isomerase A6 OS=Homo sapiens GN=PDIA6 PE=1 SV=1 - [PDIA6_HUMAN]	218.895	18.41	1	7	7	7	2.10037e+07	155.721	18.41	1	7	7	7	1.69269e+07	440	48.0913	5.08447
P30041	PRDX6	Peroxiredoxin-6 OS=Homo sapiens GN=PRDX6 PE=1 SV=3 - [PRDX6_HUMAN]	180.174	33.48	1	7	7	7	1.67236e+07	124.017	27.68	1	7	7	7	1.45507e+07	224	25.0192	6.37939
P23526	AHCY	Adenosylhomocysteinase OS=Homo sapiens GN=AHCY PE=1 SV=4 - [SAHH_HUMAN]	106.141	16.67	1	7	7	7	1.54092e+07	89.6193	17.36	1	7	7	7	1.76124e+07	432	47.6852	6.34131
Q02790	FKBP4	Peptidyl-prolyl cis-trans isomerase FKBP4 OS=Homo sapiens GN=FKBP4 PE=1 SV=3 - [FKBP4_HUMAN]	106.513	16.34	3	7	7	7	1.19009e+07	114.367	16.12	2	6	6	6	1.16586e+07	459	51.7721	5.42725
P61626	LYZ	Lysozyme C OS=Homo sapiens GN=LYZ PE=1 SV=1 - [LYSC_HUMAN]	223.017	52.03	3	7	7	13	3.89695e+07	254.201	48.65	3	6	6	11	8.18434e+07	148	16.5263	9.15869
P18206	VCL	Vinculin OS=Homo sapiens GN=VCL PE=1 SV=4 - [VINC_HUMAN]	55.2359	6.97	2	7	7	7	7.64764e+06	106.67	6.17	2	6	6	6	5.91541e+06	1134	123.722	5.65576
G3V576	HNRNPC	Heterogeneous nuclear ribonucleoproteins C1/C2 OS=Homo sapiens GN=HNRNPC PE=1 SV=1 - [G3V576_HUMAN]	216.083	34.63	22	7	7	7	3.5288e+07	95.8353	22.51	21	6	6	6	1.24629e+07	231	25.2411	9.81787
H0YEN5	RPS2	40S ribosomal protein S2 (Fragment) OS=Homo sapiens GN=RPS2 PE=1 SV=1 - [H0YEN5_HUMAN]	94.0515	35.9	7	7	7	8	2.80967e+07	67.0447	24.1	7	5	5	5	2.02384e+07	195	21.1404	9.83252
Q9H0A0	NAT10	RNA cytidine acetyltransferase OS=Homo sapiens GN=NAT10 PE=1 SV=2 - [NAT10_HUMAN]	77.3997	7.12	5	7	7	7	7.14011e+06	20.26	2.73	3	3	3	3	3.57602e+06	1025	115.657	8.26514
P05165	PCCA	Propionyl-CoA carboxylase alpha chain, mitochondrial OS=Homo sapiens GN=PCCA PE=1 SV=4 - [PCCA_HUMAN]	77.4412	8.1	6	6	6	6	1.11609e+07	1378.87	58.38	11	40	40	47	3.52285e+08	728	80.0081	7.51807
Q08380	LGALS3BP	Galectin-3-binding protein OS=Homo sapiens GN=LGALS3BP PE=1 SV=1 - [LG3BP_HUMAN]	55.5667	8.89	9	6	6	7	5.03457e+06	154.393	17.44	10	9	9	11	1.65704e+07	585	65.2893	5.2749
P04083	ANXA1	Annexin A1 OS=Homo sapiens GN=ANXA1 PE=1 SV=2 - [ANXA1_HUMAN]	99.2591	20.23	2	6	6	6	22204847	131.543	34.39	3	9	9	9	3.0627e+07	346	38.69	7.02002
Q5HY54	FLNA	Filamin-A OS=Homo sapiens GN=FLNA PE=1 SV=1 - [Q5HY54_HUMAN]	110.991	4.22	5	6	9	9	13319192	220.241	5.64	6	8	12	12	1.23826e+07	2607	276.378	6.04932
P27824	CANX	Calnexin OS=Homo sapiens GN=CANX PE=1 SV=2 - [CALX_HUMAN]	150.141	11.49	11	6	6	6	4.364e+07	127.469	15.2	11	8	8	8	4.91792e+07	592	67.5259	4.60205
G5E9G0	RPL3	60S ribosomal protein L3 OS=Homo sapiens GN=RPL3 PE=1 SV=1 - [G5E9G0_HUMAN]	53.2798	13.39	6	6	6	6	1.54368e+07	92.9081	24.5	6	8	8	8	2.17496e+07	351	40.2416	10.0083
F8W6I7	HNRNPA1	Heterogeneous nuclear ribonucleoprotein A1 OS=Homo sapiens GN=HNRNPA1 PE=1 SV=2 - [F8W6I7_HUMAN]	160.46	28.01	9	6	7	8	2.19724e+07	183.068	33.22	9	8	9	10	2.63714e+07	307	33.1348	9.12939
A0A0C4DGI3	CS	Citrate synthase OS=Homo sapiens GN=CS PE=1 SV=1 - [A0A0C4DGI3_HUMAN]	144.507	15.5	17	6	6	7	27307344	174.678	21	18	8	8	8	3.92998e+07	400	44.6747	7.18115
P68366	TUBA4A	Tubulin alpha-4A chain OS=Homo sapiens GN=TUBA4A PE=1 SV=1 - [TBA4A_HUMAN]	830.206	56.92	9	6	23	36	430240325	839.524	57.14	11	7	24	40	5.38368e+08	448	49.8924	5.05908
O43143	DHX15	Pre-mRNA-splicing factor ATP-dependent RNA helicase DHX15 OS=Homo sapiens GN=DHX15 PE=1 SV=2 - [DHX15_HUMAN]	30.6959	7.8	1	6	6	6	1.65964e+07	60.0242	8.55	1	7	7	7	1.61254e+07	795	90.8752	7.45947
Q9Y285	FARSA	Phenylalanine--tRNA ligase alpha subunit OS=Homo sapiens GN=FARSA PE=1 SV=3 - [SYFA_HUMAN]	87.4653	11.81	5	6	6	6	8.07919e+06	123.54	12.01	5	6	6	6	1.21082e+07	508	57.5275	7.79639
Q9NX63	CHCHD3	MICOS complex subunit MIC19 OS=Homo sapiens GN=CHCHD3 PE=1 SV=1 - [MIC19_HUMAN]	87.6663	22.03	4	6	6	6	6.77157e+06	92.8513	28.19	4	6	6	6	6.9399e+06	227	26.1362	8.27979
Q15233	NONO	Non-POU domain-containing octamer-binding protein OS=Homo sapiens GN=NONO PE=1 SV=4 - [NONO_HUMAN]	89.4212	14.65	5	6	7	8	1.35621e+07	96.5365	15.5	5	6	7	7	5.77601e+06	471	54.1973	8.95361
P62906	RPL10A	60S ribosomal protein L10a OS=Homo sapiens GN=RPL10A PE=1 SV=2 - [RL10A_HUMAN]	98.7866	27.19	1	6	6	6	3.07017e+07	85.2068	29.03	1	6	6	6	1.87291e+07	217	24.8155	9.93506
P50995	ANXA11	Annexin A11 OS=Homo sapiens GN=ANXA11 PE=1 SV=1 - [ANX11_HUMAN]	75.5539	10.89	2	6	6	6	1.38775e+07	66.3343	10.69	2	6	6	6	8.25076e+06	505	54.3551	7.6499
P41091	EIF2S3	Eukaryotic translation initiation factor 2 subunit 3 OS=Homo sapiens GN=EIF2S3 PE=1 SV=3 - [IF2G_HUMAN]	60.1532	13.98	3	6	6	6	1.50648e+07	133.131	13.98	3	6	6	6	1.15117e+07	472	51.0772	8.39697
P08758	ANXA5	Annexin A5 OS=Homo sapiens GN=ANXA5 PE=1 SV=2 - [ANXA5_HUMAN]	74.07	18.75	5	6	6	6	3.01259e+07	119.514	15.63	5	6	6	6	2.7519e+07	320	35.9144	5.04639
P05109	S100A8	Protein S100-A8 OS=Homo sapiens GN=S100A8 PE=1 SV=1 - [S10A8_HUMAN]	285.366	48.39	1	6	6	11	1.73323e+08	230.642	48.39	1	6	6	10	1.45656e+08	93	10.8276	7.03467
P00367	GLUD1	Glutamate dehydrogenase 1, mitochondrial OS=Homo sapiens GN=GLUD1 PE=1 SV=2 - [DHE3_HUMAN]	133.86	10.39	2	6	6	6	9.59018e+06	136.257	10.75	2	6	6	6	1.09889e+07	558	61.3592	7.79639
E9PEX6	DLD	Dihydrolipoyl dehydrogenase OS=Homo sapiens GN=DLD PE=1 SV=1 - [E9PEX6_HUMAN]	106.609	15.02	2	6	6	6	1.70163e+07	108.493	13.58	2	6	6	6	1.24695e+07	486	51.7828	7.95752
C9JGI3	TYMP	Thymidine phosphorylase (Fragment) OS=Homo sapiens GN=TYMP PE=1 SV=1 - [C9JGI3_HUMAN]	91.0725	16.18	2	6	6	6	6.48079e+06	71.5666	15.28	2	6	6	6	4.52271e+06	445	46.0582	5.51611
C9J9K3	RPSA	40S ribosomal protein SA (Fragment) OS=Homo sapiens GN=RPSA PE=1 SV=8 - [C9J9K3_HUMAN]	208.358	34.6	4	6	6	6	6.27409e+07	165.141	34.98	4	6	6	6	5.9517e+07	263	29.386	5.24951
Q12931	TRAP1	Heat shock protein 75 kDa, mitochondrial OS=Homo sapiens GN=TRAP1 PE=1 SV=3 - [TRAP1_HUMAN]	182.806	11.08	4	6	7	7	1.34868e+08	182.773	9.52	4	5	6	7	1.45401e+08	704	80.0597	8.20654
P53621	COPA	Coatomer subunit alpha OS=Homo sapiens GN=COPA PE=1 SV=2 - [COPA_HUMAN]	30.5	4.49	1	6	6	6	4.06012e+06	31.08	4.25	1	5	5	5	9.46944e+06	1224	138.258	7.66455
P38117	ETFB	Electron transfer flavoprotein subunit beta OS=Homo sapiens GN=ETFB PE=1 SV=3 - [ETFB_HUMAN]	99.5481	23.53	2	6	6	6	9.79961e+06	78.68	18.82	2	5	5	5	9.56662e+06	255	27.8262	8.104
P21796	VDAC1	Voltage-dependent anion-selective channel protein 1 OS=Homo sapiens GN=VDAC1 PE=1 SV=2 - [VDAC1_HUMAN]	98.9819	22.61	3	6	6	6	1.64022e+07	119.203	23.67	2	5	6	6	3.03119e+07	283	30.7536	8.54346
P61981	YWHAG	14-3-3 protein gamma OS=Homo sapiens GN=YWHAG PE=1 SV=2 - [1433G_HUMAN]	266.132	42.51	1	6	12	18	5.89885e+07	241.245	34.82	2	4	10	14	4.58086e+07	247	28.2849	4.89404
P31948	STIP1	Stress-induced-phosphoprotein 1 OS=Homo sapiens GN=STIP1 PE=1 SV=1 - [STIP1_HUMAN]	90.9121	10.5	3	6	6	6	63883354	98.8421	7.73	3	4	4	4	1.81218e+07	543	62.5994	6.80029
O43776	NARS	Asparagine--tRNA ligase, cytoplasmic OS=Homo sapiens GN=NARS PE=1 SV=1 - [SYNC_HUMAN]	130.351	11.13	1	6	6	7	1.10506e+07	30.14	7.12	1	3	3	3	1.16457e+07	548	62.9025	6.25244
Q5T9A4	ATAD3B	ATPase family AAA domain-containing protein 3B OS=Homo sapiens GN=ATAD3B PE=1 SV=1 - [ATD3B_HUMAN]	48.9953	8.02	5	6	6	6	1.39022e+07	54.9933	8.18	1	1	6	6	9.10083e+06	648	72.5273	9.20264
Q09666	AHNAK	Neuroblast differentiation-associated protein AHNAK OS=Homo sapiens GN=AHNAK PE=1 SV=2 - [AHNK_HUMAN]	80.6383	6.79	1	5	5	6	6.76903e+06	106.954	9.22	1	10	10	11	2.65851e+07	5890	628.699	6.15088
Q13200	PSMD2	26S proteasome non-ATPase regulatory subunit 2 OS=Homo sapiens GN=PSMD2 PE=1 SV=3 - [PSMD2_HUMAN]	131.376	5.95	2	5	5	5	9.51579e+06	126.325	10.24	4	7	7	7	9.78926e+06	908	100.136	5.19873
P47895	ALDH1A3	Aldehyde dehydrogenase family 1 member A3 OS=Homo sapiens GN=ALDH1A3 PE=1 SV=2 - [AL1A3_HUMAN]	100.123	13.09	6	5	7	8	1.51283e+07	212.443	18.55	7	7	9	9	2.08037e+07	512	56.0728	7.25439
O14818	PSMA7	Proteasome subunit alpha type-7 OS=Homo sapiens GN=PSMA7 PE=1 SV=1 - [PSA7_HUMAN]	98.2677	22.98	4	5	5	5	1.66366e+07	153.625	33.06	4	7	7	7	1.93031e+07	248	27.8696	8.45557
B7Z645	SYNCRIP	Heterogeneous nuclear ribonucleoprotein Q OS=Homo sapiens GN=SYNCRIP PE=1 SV=1 - [B7Z645_HUMAN]	67.9761	10.78	5	5	5	5	1.89041e+07	107.784	15.3	5	7	7	7	2.09605e+07	464	52.0142	9.15869
A0A087X054	HYOU1	Hypoxia up-regulated protein 1 OS=Homo sapiens GN=HYOU1 PE=1 SV=1 - [A0A087X054_HUMAN]	74.0533	5.55	10	5	5	5	7.5403e+06	99.9094	8.11	5	7	7	7	1.52165e+07	937	104.713	5.71924
Q8NC51	SERBP1	Plasminogen activator inhibitor 1 RNA-binding protein OS=Homo sapiens GN=SERBP1 PE=1 SV=2 - [PAIRB_HUMAN]	104.591	15.93	1	5	5	5	8.41375e+06	38.67	15.2	1	6	6	6	7.69698e+06	408	44.9385	8.646
Q01518	CAP1	Adenylyl cyclase-associated protein 1 OS=Homo sapiens GN=CAP1 PE=1 SV=5 - [CAP1_HUMAN]	135.175	10.95	11	5	5	5	1.39212e+07	85.637	13.26	11	6	6	6	7.67141e+06	475	51.8687	8.06006
P50395	GDI2	Rab GDP dissociation inhibitor beta OS=Homo sapiens GN=GDI2 PE=1 SV=2 - [GDIB_HUMAN]	20.32	12.36	9	5	5	5	1.41312e+07	80.0413	14.83	9	6	6	6	1.67461e+07	445	50.6309	6.46826
P23381	WARS	Tryptophan--tRNA ligase, cytoplasmic OS=Homo sapiens GN=WARS PE=1 SV=2 - [SYWC_HUMAN]	42.5583	14.44	21	5	5	5	1.57101e+07	163.649	17.83	22	6	6	6	1.83843e+07	471	53.1316	6.22705
P12004	PCNA	Proliferating cell nuclear antigen OS=Homo sapiens GN=PCNA PE=1 SV=1 - [PCNA_HUMAN]	137.9	21.07	1	5	5	5	1.75947e+07	193.37	27.2	1	6	6	6	3.29964e+07	261	28.7503	4.69092
Q08188	TGM3	Protein-glutamine gamma-glutamyltransferase E OS=Homo sapiens GN=TGM3 PE=1 SV=4 - [TGM3_HUMAN]	88.9113	7.79	1	5	5	5	1.76302e+07	69.8002	6.93	1	5	5	7	8.11754e+06	693	76.5836	5.85889
Q02878	RPL6	60S ribosomal protein L6 OS=Homo sapiens GN=RPL6 PE=1 SV=3 - [RL6_HUMAN]	28.75	16.67	1	5	5	5	1.28765e+09	91.3343	18.75	7	5	5	5	1.56505e+07	288	32.7076	10.5796
P35658	NUP214	Nuclear pore complex protein Nup214 OS=Homo sapiens GN=NUP214 PE=1 SV=2 - [NU214_HUMAN]	28.76	2.01	3	5	5	5	6.57699e+06	26.6557	3.44	2	5	5	5	4.25942e+06	2090	213.488	7.47412
P12532	CKMT1A	Creatine kinase U-type, mitochondrial OS=Homo sapiens GN=CKMT1A PE=1 SV=1 - [KCRU_HUMAN]	163.211	15.83	6	5	5	5	1.84364e+07	123.676	11.03	9	5	5	5	2.48427e+07	417	47.0072	8.33838
P05141	SLC25A5	ADP/ATP translocase 2 OS=Homo sapiens GN=SLC25A5 PE=1 SV=7 - [ADT2_HUMAN]	278.166	45.3	2	5	15	24	1.67421e+08	373.102	44.97	2	5	14	23	1.81411e+08	298	32.8312	9.68604
F2Z393	TALDO1	Transaldolase OS=Homo sapiens GN=TALDO1 PE=1 SV=1 - [F2Z393_HUMAN]	80.8424	14.47	2	5	5	5	1.68235e+07	102.397	14.78	2	5	5	5	1.64618e+07	318	35.3065	8.96826
Q96GA3	LTV1	Protein LTV1 homolog OS=Homo sapiens GN=LTV1 PE=1 SV=1 - [LTV1_HUMAN]	94.2421	9.47	2	5	5	5	1.70755e+07	28.23	6.74	1	4	4	4	6.09994e+06	475	54.8212	4.90674
Q6P452	ANXA4	Annexin OS=Homo sapiens GN=ANXA4 PE=1 SV=1 - [Q6P452_HUMAN]	165.169	17.39	3	5	5	5	1.86359e+07	117.054	13.38	3	4	4	4	1.504e+07	299	33.5309	5.85889
Q15365	PCBP1	Poly(rC)-binding protein 1 OS=Homo sapiens GN=PCBP1 PE=1 SV=2 - [PCBP1_HUMAN]	154.469	23.03	14	5	7	7	3.24755e+07	217.309	24.72	14	4	7	8	2.85764e+07	356	37.4739	7.09326
P16401	HIST1H1B	Histone H1.5 OS=Homo sapiens GN=HIST1H1B PE=1 SV=3 - [H15_HUMAN]	123.337	23.45	1	5	6	7	3.4318e+07	211.478	16.37	1	4	5	6	3.28749e+07	226	22.5665	10.9165
P07305	H1F0	Histone H1.0 OS=Homo sapiens GN=H1F0 PE=1 SV=3 - [H10_HUMAN]	254.935	23.71	1	5	5	10	1.24883e+07	147.377	18.56	1	4	4	7	1.52615e+07	194	20.8502	10.8433
P06702	S100A9	Protein S100-A9 OS=Homo sapiens GN=S100A9 PE=1 SV=1 - [S10A9_HUMAN]	102.993	38.6	1	5	5	7	5.83311e+07	115.66	37.72	1	4	4	6	5.91655e+07	114	13.2335	6.12549
O14980	XPO1	Exportin-1 OS=Homo sapiens GN=XPO1 PE=1 SV=1 - [XPO1_HUMAN]	40.9768	5.04	1	5	5	5	7.53308e+06	69.3977	4.67	1	4	4	4	5.61036e+06	1071	123.306	6.06201
G3V3I1	PSMA6	Proteasome subunit alpha type OS=Homo sapiens GN=PSMA6 PE=1 SV=1 - [G3V3I1_HUMAN]	109.867	39.19	5	5	5	6	1.73889e+07	105.453	27.7	5	4	4	4	1.5563e+07	148	16.6342	8.63135
A0A0A0MR02	VDAC2	Voltage-dependent anion-selective channel protein 2 (Fragment) OS=Homo sapiens GN=VDAC2 PE=1 SV=1 - [A0A0A0MR02_HUMAN]	99.4564	22.7	4	5	5	5	2.40208e+07	88.7385	23.4	4	4	4	4	1.87217e+07	282	30.3289	7.81104
Q9NWB6	ARGLU1	Arginine and glutamate-rich protein 1 OS=Homo sapiens GN=ARGLU1 PE=1 SV=1 - [ARGL1_HUMAN]	65.9506	16.85	2	5	6	9	4.14971e+07	49.41	8.79	1	3	3	4	5.05853e+07	273	33.1968	10.3452
Q9NP55	BPIFA1	BPI fold-containing family A member 1 OS=Homo sapiens GN=BPIFA1 PE=1 SV=1 - [BPIA1_HUMAN]	144.224	26.95	1	5	5	7	2.90802e+07	161.372	16.8	1	3	3	6	3.18657e+07	256	26.6959	5.75732
P25788	PSMA3	Proteasome subunit alpha type-3 OS=Homo sapiens GN=PSMA3 PE=1 SV=2 - [PSA3_HUMAN]	86.8967	17.65	4	5	5	5	2.19319e+07	57.514	11.37	2	3	3	3	1.13338e+07	255	28.4151	5.32568
P08311	CTSG	Cathepsin G OS=Homo sapiens GN=CTSG PE=1 SV=2 - [CATG_HUMAN]	87.337	22.75	1	5	5	7	1.17602e+07	26.05	13.73	1	3	3	4	8.70433e+06	255	28.8191	11.1948
P62258	YWHAE	14-3-3 protein epsilon OS=Homo sapiens GN=YWHAE PE=1 SV=1 - [1433E_HUMAN]	217.404	28.63	6	5	8	11	5.24895e+07	111.377	17.65	6	2	5	7	3.4702e+07	255	29.1554	4.7417
Q08J23	NSUN2	tRNA (cytosine(34)-C(5))-methyltransferase OS=Homo sapiens GN=NSUN2 PE=1 SV=2 - [NSUN2_HUMAN]	88.8773	6.78	2	4	4	4	1.10604e+07	140.134	17.34	4	11	11	11	2.09374e+07	767	86.4158	6.771
P01876	IGHA1	Ig alpha-1 chain C region OS=Homo sapiens GN=IGHA1 PE=1 SV=2 - [IGHA1_HUMAN]	532.249	45.89	1	4	11	19	2.29851e+08	442.964	40.51	4	11	11	18	1.35567e+08	353	37.6306	6.50732
Q7KZF4	SND1	Staphylococcal nuclease domain-containing protein 1 OS=Homo sapiens GN=SND1 PE=1 SV=1 - [SND1_HUMAN]	71.5807	5.6	2	4	4	4	8.80599e+06	94.9398	11.87	2	9	9	9	1.47828e+07	910	101.934	7.1665
P30837	ALDH1B1	Aldehyde dehydrogenase X, mitochondrial OS=Homo sapiens GN=ALDH1B1 PE=1 SV=3 - [AL1B1_HUMAN]	81.8213	10.83	1	4	6	7	1.68954e+07	110.972	24.18	3	8	10	10	2.00391e+07	517	57.1702	6.80029
P22626	HNRNPA2B1	Heterogeneous nuclear ribonucleoproteins A2/B1 OS=Homo sapiens GN=HNRNPA2B1 PE=1 SV=2 - [ROA2_HUMAN]	48.6616	14.45	3	4	5	7	1.52963e+07	360.025	32.29	3	8	9	12	5.3031e+07	353	37.4067	8.95361
P01857	IGHG1	Ig gamma-1 chain C region OS=Homo sapiens GN=IGHG1 PE=1 SV=1 - [IGHG1_HUMAN]	156.632	26.36	3	4	7	9	7.0126e+07	134.22	26.36	7	7	7	8	5.05495e+07	330	36.0832	8.19189
E9PLK3	NPEPPS	Puromycin-sensitive aminopeptidase OS=Homo sapiens GN=NPEPPS PE=1 SV=1 - [E9PLK3_HUMAN]	58.4944	4.04	3	4	4	4	4.58496e+06	84.07	6.56	4	6	6	6	7.17135e+06	915	102.922	5.60498
E2QRB9	TXNRD1	Thioredoxin reductase 1, cytoplasmic OS=Homo sapiens GN=TXNRD1 PE=1 SV=2 - [E2QRB9_HUMAN]	75.0098	11.74	7	4	4	4	6.52618e+06	83.2011	16.74	8	6	6	6	8.72562e+06	460	50.6909	6.62451
Q8NFV4	ABHD11	Protein ABHD11 OS=Homo sapiens GN=ABHD11 PE=1 SV=1 - [ABHDB_HUMAN]	35.5624	12.7	5	4	4	4	4.05233e+06	72.6931	16.83	5	5	5	5	4.78326e+06	315	34.6681	9.48096
P08559	PDHA1	Pyruvate dehydrogenase E1 component subunit alpha, somatic form, mitochondrial OS=Homo sapiens GN=PDHA1 PE=1 SV=3 - [ODPA_HUMAN]	0	9.74	5	4	4	4	8.75387e+06	26.3464	12.31	6	5	5	5	1.49623e+07	390	43.2676	8.06006
Q9Y265	RUVBL1	RuvB-like 1 OS=Homo sapiens GN=RUVBL1 PE=1 SV=1 - [RUVB1_HUMAN]	0	10.96	2	4	4	4	6.92527e+06	25.71	10.09	4	4	4	4	7241662	456	50.1963	6.41748
Q96AE4	FUBP1	Far upstream element-binding protein 1 OS=Homo sapiens GN=FUBP1 PE=1 SV=3 - [FUBP1_HUMAN]	144.992	7.14	3	4	4	4	1.28207e+07	137.516	7.14	3	4	4	4	1.2649e+07	644	67.5185	7.60596
Q15393	SF3B3	Splicing factor 3B subunit 3 OS=Homo sapiens GN=SF3B3 PE=1 SV=4 - [SF3B3_HUMAN]	68.36	3.7	3	4	4	4	8.51352e+06	45.3993	4.03	1	4	4	4	7.32663e+06	1217	135.492	5.26221
Q14974	KPNB1	Importin subunit beta-1 OS=Homo sapiens GN=KPNB1 PE=1 SV=2 - [IMB1_HUMAN]	58.486	5.25	4	4	4	4	5.77266e+07	45.8479	5.25	4	4	4	4	1.11118e+07	876	97.108	4.77979
Q14204	DYNC1H1	Cytoplasmic dynein 1 heavy chain 1 OS=Homo sapiens GN=DYNC1H1 PE=1 SV=5 - [DYHC1_HUMAN]	53.0173	0.77	2	4	4	4	2.516e+06	65.7153	0.71	1	4	4	4	5.17714e+06	4646	532.072	6.40479
Q01813	PFKP	ATP-dependent 6-phosphofructokinase, platelet type OS=Homo sapiens GN=PFKP PE=1 SV=2 - [PFKAP_HUMAN]	127.666	9.18	6	4	6	6	8176624	156.611	9.57	5	4	6	7	1.49734e+07	784	85.5415	7.54736
P12273	PIP	Prolactin-inducible protein OS=Homo sapiens GN=PIP PE=1 SV=1 - [PIP_HUMAN]	84.9258	30.82	1	4	4	6	18061827	211.578	37.67	1	4	5	8	1.64561e+07	146	16.5618	8.04541
P01834	IGKC	Ig kappa chain C region OS=Homo sapiens GN=IGKC PE=1 SV=1 - [IGKC_HUMAN]	219.395	66.98	2	4	4	5	2.85874e+07	218.312	65.09	2	4	4	8	3.41722e+07	106	11.6017	5.87158
P33993	MCM7	DNA replication licensing factor MCM7 OS=Homo sapiens GN=MCM7 PE=1 SV=4 - [MCM7_HUMAN]	54.15	5.01	2	4	4	4	7.18745e+06	40.5408	3.89	1	3	3	3	7.02578e+06	719	81.2566	6.45557
P31947	SFN	14-3-3 protein sigma OS=Homo sapiens GN=SFN PE=1 SV=1 - [1433S_HUMAN]	208.945	33.47	1	4	8	15	5.08939e+07	165.5	27.82	2	3	7	10	3.4702e+07	248	27.7567	4.7417
P31040	SDHA	Succinate dehydrogenase [ubiquinone] flavoprotein subunit, mitochondrial OS=Homo sapiens GN=SDHA PE=1 SV=2 - [SDHA_HUMAN]	113.096	6.48	4	4	4	4	3.2546e+06	43.53	5.42	4	3	3	3	3.80118e+06	664	72.6453	7.38623
P27348	YWHAQ	14-3-3 protein theta OS=Homo sapiens GN=YWHAQ PE=1 SV=1 - [1433T_HUMAN]	271.637	27.76	2	4	8	14	5.68915e+07	234.839	31.43	3	3	8	12	4.21289e+07	245	27.7468	4.77979
P07437	TUBB	Tubulin beta chain OS=Homo sapiens GN=TUBB PE=1 SV=2 - [TBB5_HUMAN]	1006.69	67.34	27	4	24	44	3.42498e+08	1136.58	65.32	18	3	22	47	3.92247e+08	444	49.639	4.89404
Q9Y617	PSAT1	Phosphoserine aminotransferase OS=Homo sapiens GN=PSAT1 PE=1 SV=2 - [SERC_HUMAN]	25.33	12.16	1	4	4	4	9.28907e+06	0	5.41	1	2	2	2	9364327	370	40.3968	7.66455
Q12906	ILF3	Interleukin enhancer-binding factor 3 OS=Homo sapiens GN=ILF3 PE=1 SV=3 - [ILF3_HUMAN]	35.26	4.25	1	4	4	4	6.19963e+06	0	2.35	1	2	2	2	7.47529e+06	894	95.2791	8.76318
P48436	SOX9	Transcription factor SOX-9 OS=Homo sapiens GN=SOX9 PE=1 SV=1 - [SOX9_HUMAN]	82.6763	10.02	4	4	4	4	1.91123e+07	49.75	3.93	1	2	2	2	1.51554e+07	509	56.1024	6.81494
P31944	CASP14	Caspase-14 OS=Homo sapiens GN=CASP14 PE=1 SV=2 - [CASPE_HUMAN]	72.8427	14.46	1	4	4	4	1.57855e+07	69.422	8.68	1	2	2	4	7.3628e+06	242	27.662	5.57959
P17174	GOT1	Aspartate aminotransferase, cytoplasmic OS=Homo sapiens GN=GOT1 PE=1 SV=3 - [AATC_HUMAN]	55.4736	9.69	1	4	4	4	9.35564e+06	33.91	4.84	1	2	2	2	8.79844e+06	413	46.2185	7.00537
P12236	SLC25A6	ADP/ATP translocase 3 OS=Homo sapiens GN=SLC25A6 PE=1 SV=4 - [ADT3_HUMAN]	203.066	44.97	4	4	14	19	1.67421e+08	274.372	39.6	2	2	12	16	1.81411e+08	298	32.8452	9.74463
J3KTA4	DDX5	Probable ATP-dependent RNA helicase DDX5 OS=Homo sapiens GN=DDX5 PE=1 SV=1 - [J3KTA4_HUMAN]	127.256	16.78	8	4	9	9	2.36222e+07	132.251	11.4	6	2	6	7	2.19577e+07	614	69.0438	8.85107
A0A0D9SFB3	DDX3X	ATP-dependent RNA helicase DDX3X OS=Homo sapiens GN=DDX3X PE=1 SV=1 - [A0A0D9SFB3_HUMAN]	85.1885	8.75	6	4	5	5	8.15598e+06	53.2867	4.84	7	2	3	3	2.00972e+06	640	70.7961	7.35693
Q9UMS4	PRPF19	Pre-mRNA-processing factor 19 OS=Homo sapiens GN=PRPF19 PE=1 SV=1 - [PRP19_HUMAN]	55.45	8.53	1	4	4	4	6.29615e+06	31.23	1.98	1	1	1	1	5887423	504	55.1463	6.60986
Q96HS1	PGAM5	Serine/threonine-protein phosphatase PGAM5, mitochondrial OS=Homo sapiens GN=PGAM5 PE=1 SV=2 - [PGAM5_HUMAN]	79.2252	16.26	3	4	4	4	7.92217e+06	43.36	6.92	1	1	1	1	2.02804e+07	289	31.9846	8.67529
Q15046	KARS	Lysine--tRNA ligase OS=Homo sapiens GN=KARS PE=1 SV=3 - [SYK_HUMAN]	30.4401	5.19	2	4	4	4	5.22369e+06	0	1.51	1	1	1	1		597	68.0046	6.354
F8VPD4	CAD	CAD protein OS=Homo sapiens GN=CAD PE=1 SV=1 - [F8VPD4_HUMAN]	57.6609	1.76	2	3	3	3	5.50245e+06	177.356	6.24	2	11	11	11	1.20224e+07	2162	235.873	6.55127
H3BRG4	UQCRC2	Cytochrome b-c1 complex subunit 2, mitochondrial OS=Homo sapiens GN=UQCRC2 PE=1 SV=1 - [H3BRG4_HUMAN]	62.98	8.74	4	3	3	3	2.072e+07	235.675	31.31	7	10	10	11	3.14508e+07	412	44.607	8.99756
P53618	COPB1	Coatomer subunit beta OS=Homo sapiens GN=COPB1 PE=1 SV=3 - [COPB_HUMAN]	28.47	3.99	2	3	3	3	7.12599e+06	45.1388	10.39	2	8	8	8	11095528	953	107.074	6.04932
F5GZS6	SLC3A2	4F2 cell-surface antigen heavy chain OS=Homo sapiens GN=SLC3A2 PE=1 SV=1 - [F5GZS6_HUMAN]	95.5545	4.17	6	3	3	3	1.46237e+07	152.406	13.02	6	7	7	7	1.83539e+07	599	64.8322	5.09717
P12081	HARS	Histidine--tRNA ligase, cytoplasmic OS=Homo sapiens GN=HARS PE=1 SV=2 - [SYHC_HUMAN]	42.37	6.09	8	3	3	3	5.97097e+06	63.943	13.75	8	6	6	6	6.18379e+06	509	57.3742	5.88428
J3KTF8	ARHGDIA	Rho GDP-dissociation inhibitor 1 (Fragment) OS=Homo sapiens GN=ARHGDIA PE=1 SV=8 - [J3KTF8_HUMAN]	45.44	10.88	3	3	3	3	9.3136e+06	70.4893	46.63	5	6	6	6	2.04202e+07	193	21.504	5.49072
Q9Y230	RUVBL2	RuvB-like 2 OS=Homo sapiens GN=RUVBL2 PE=1 SV=3 - [RUVB2_HUMAN]	39.37	6.48	3	3	3	3	7.35642e+06	40.9707	12.74	5	5	5	5	6.18316e+06	463	51.1246	5.64307
Q9UJS0	SLC25A13	Calcium-binding mitochondrial carrier protein Aralar2 OS=Homo sapiens GN=SLC25A13 PE=1 SV=2 - [CMC2_HUMAN]	63.11	4.15	2	3	3	3	6.74969e+06	76.4162	9.04	2	5	5	5	1.18137e+07	675	74.1286	8.6167
Q9HB71	CACYBP	Calcyclin-binding protein OS=Homo sapiens GN=CACYBP PE=1 SV=2 - [CYBP_HUMAN]	73.6883	12.72	2	3	3	3	1.09055e+07	88.1032	23.68	2	5	5	5	9.73851e+06	228	26.1936	8.25049
Q92621	NUP205	Nuclear pore complex protein Nup205 OS=Homo sapiens GN=NUP205 PE=1 SV=3 - [NU205_HUMAN]	57.7576	1.54	2	3	3	3	9.80964e+06	64.5662	2.68	2	5	5	5	9.41057e+06	2012	227.776	6.18896
P52597	HNRNPF	Heterogeneous nuclear ribonucleoprotein F OS=Homo sapiens GN=HNRNPF PE=1 SV=3 - [HNRPF_HUMAN]	154.465	17.35	2	3	5	6	1.34583e+07	130.56	21.93	2	5	7	7	2.26107e+07	415	45.6429	5.57959
P49591	SARS	Serine--tRNA ligase, cytoplasmic OS=Homo sapiens GN=SARS PE=1 SV=3 - [SYSC_HUMAN]	96.8059	6.61	2	3	3	3	2.76673e+06	128.642	11.48	2	5	5	5	4.68258e+06	514	58.7401	6.43018
P14324	FDPS	Farnesyl pyrophosphate synthase OS=Homo sapiens GN=FDPS PE=1 SV=4 - [FPPS_HUMAN]	42.8388	8.83	5	3	3	3	1.17726e+07	41.7988	14.08	4	5	5	5	19405082	419	48.2446	6.15088
P12277	CKB	Creatine kinase B-type OS=Homo sapiens GN=CKB PE=1 SV=1 - [KCRB_HUMAN]	67.0074	9.19	4	3	3	3	1.0095e+07	127.677	18.64	4	5	5	5	9.9856e+06	381	42.6173	5.59229
O60547	GMDS	GDP-mannose 4,6 dehydratase OS=Homo sapiens GN=GMDS PE=1 SV=1 - [GMDS_HUMAN]	55.56	6.45	1	3	3	3	13184945	102.322	15.05	1	5	5	5	1.32901e+07	372	41.9233	7.31299
Q9UL25	RAB21	Ras-related protein Rab-21 OS=Homo sapiens GN=RAB21 PE=1 SV=3 - [RAB21_HUMAN]	149.124	16	1	3	3	3	1.02806e+07	154.58	20.44	1	4	4	4	1.54018e+07	225	24.3323	7.94287
Q9UBX3	SLC25A10	Mitochondrial dicarboxylate carrier OS=Homo sapiens GN=SLC25A10 PE=1 SV=2 - [DIC_HUMAN]	49.01	8.01	2	3	3	3	6.53211e+06	73.2642	14.98	2	4	4	4	1.06784e+07	287	31.2623	9.53955
Q9NZT1	CALML5	Calmodulin-like protein 5 OS=Homo sapiens GN=CALML5 PE=1 SV=2 - [CALL5_HUMAN]	117.971	30.82	1	3	3	4	70748231	159.174	30.82	1	4	4	5	3.95027e+07	146	15.8828	4.43701
Q96PK6	RBM14	RNA-binding protein 14 OS=Homo sapiens GN=RBM14 PE=1 SV=2 - [RBM14_HUMAN]	53.59	6.43	5	3	3	3	6416870	56.962	7.77	5	4	4	4	5228362	669	69.4489	9.67139
Q08554	DSC1	Desmocollin-1 OS=Homo sapiens GN=DSC1 PE=1 SV=2 - [DSC1_HUMAN]	79.1176	4.36	1	3	3	4	3.25856e+07	134.771	5.59	1	4	4	7	1.71336e+07	894	99.9238	5.42725
Q06323	PSME1	Proteasome activator complex subunit 1 OS=Homo sapiens GN=PSME1 PE=1 SV=1 - [PSME1_HUMAN]	175.482	11.65	3	3	3	6	1.37342e+07	165.82	16.47	3	4	4	5	3.02077e+07	249	28.705	6.02393
P62805	HIST1H4A	Histone H4 OS=Homo sapiens GN=HIST1H4A PE=1 SV=2 - [H4_HUMAN]	89.9	31.07	1	3	3	6	1.96593e+07	101.499	38.83	1	4	4	5	1.35208e+07	103	11.3604	11.356
P36957	DLST	Dihydrolipoyllysine-residue succinyltransferase component of 2-oxoglutarate dehydrogenase complex, mitochondrial OS=Homo sapiens GN=DLST PE=1 SV=4 - [ODO2_HUMAN]	66.8068	6.4	5	3	3	3	9.57753e+06	77.3122	7.73	2	4	4	4	7.64026e+06	453	48.7245	8.95361
P25311	AZGP1	Zinc-alpha-2-glycoprotein OS=Homo sapiens GN=AZGP1 PE=1 SV=2 - [ZA2G_HUMAN]	46.2726	11.74	2	3	3	4	3.65637e+07	51.7519	15.77	2	4	4	5	2.5914e+07	298	34.2371	6.04932
P24752	ACAT1	Acetyl-CoA acetyltransferase, mitochondrial OS=Homo sapiens GN=ACAT1 PE=1 SV=1 - [THIL_HUMAN]	24.97	5.62	1	3	3	3	6.80295e+06	24.06	11.01	2	4	4	4	1.12566e+07	427	45.1706	8.85107
P09429	HMGB1	High mobility group protein B1 OS=Homo sapiens GN=HMGB1 PE=1 SV=3 - [HMGB1_HUMAN]	70.4779	26.05	3	3	4	4	2.26962e+07	168.678	29.3	4	4	6	7	2.63144e+07	215	24.8782	5.74463
H0YM70	PSME2	Proteasome activator complex subunit 2 OS=Homo sapiens GN=PSME2 PE=1 SV=1 - [H0YM70_HUMAN]	118.483	13.16	4	3	3	3	1.23046e+07	99.9982	15.79	4	4	4	4	1.59435e+07	228	25.9946	5.92236
F8W1A4	AK2	Adenylate kinase 2, mitochondrial OS=Homo sapiens GN=AK2 PE=1 SV=1 - [F8W1A4_HUMAN]	53.2831	16.38	5	3	3	4	9.92579e+06	21.51	21.98	4	4	4	4	7.42134e+06	232	25.6143	7.82568
E9PPR1	EEF1D	Elongation factor 1-delta (Fragment) OS=Homo sapiens GN=EEF1D PE=1 SV=1 - [E9PPR1_HUMAN]	129.398	29.52	15	3	3	3	1.55221e+07	124.231	36.75	13	4	4	4	1.54928e+07	166	18.146	5.04639
E9PFG7	OGDH	2-oxoglutarate dehydrogenase, mitochondrial OS=Homo sapiens GN=OGDH PE=1 SV=1 - [E9PFG7_HUMAN]	27.8855	3.32	6	3	3	3	2.1829e+06	27.1669	5.27	6	4	4	5	4.86339e+06	873	98.9525	7.45947
A0A0C4DFV9	SET	Protein SET OS=Homo sapiens GN=SET PE=1 SV=1 - [A0A0C4DFV9_HUMAN]	97.4476	13.16	4	3	3	3	2.55502e+07	131.73	18.05	4	4	4	4	2.63086e+07	266	31.1053	4.23389
Q15459	SF3A1	Splicing factor 3A subunit 1 OS=Homo sapiens GN=SF3A1 PE=1 SV=1 - [SF3A1_HUMAN]	0	3.91	5	3	3	3	5.86307e+06	39.6515	4.67	1	3	3	3	5.06321e+06	793	88.8305	5.22412
Q01650	SLC7A5	Large neutral amino acids transporter small subunit 1 OS=Homo sapiens GN=SLC7A5 PE=1 SV=2 - [LAT1_HUMAN]	66.8503	7.69	6	3	3	3	8.14645e+06	129.725	8.09	6	3	3	3	1.42922e+07	507	54.9743	7.72314
P67809	YBX1	Nuclease-sensitive element-binding protein 1 OS=Homo sapiens GN=YBX1 PE=1 SV=3 - [YBOX1_HUMAN]	70.7418	21.6	5	3	3	3	1.32083e+07	179.304	27.47	4	3	4	4	2.07086e+07	324	35.9027	9.87646
P62891	RPL39	60S ribosomal protein L39 OS=Homo sapiens GN=RPL39 PE=1 SV=2 - [RL39_HUMAN]	87.7093	23.53	2	3	3	8	2.61972e+08	87.7082	23.53	2	3	3	7	2.7189e+08	51	6.40265	12.5571
P62753	RPS6	40S ribosomal protein S6 OS=Homo sapiens GN=RPS6 PE=1 SV=1 - [RS6_HUMAN]	71.8633	11.24	3	3	3	3	1.5142e+07	140.668	12.45	3	3	3	3	1.53893e+07	249	28.663	10.8433
P50914	RPL14	60S ribosomal protein L14 OS=Homo sapiens GN=RPL14 PE=1 SV=4 - [RL14_HUMAN]	114.7	17.21	2	3	3	3	2.91217e+07	116.993	14.42	2	3	3	3	2.44022e+07	215	23.417	10.9312
P30084	ECHS1	Enoyl-CoA hydratase, mitochondrial OS=Homo sapiens GN=ECHS1 PE=1 SV=4 - [ECHM_HUMAN]	44.35	8.62	1	3	3	3	6.19555e+06	57.2096	9.66	1	3	3	3	7.64189e+06	290	31.3671	8.07471
P19224	UGT1A6	UDP-glucuronosyltransferase 1-6 OS=Homo sapiens GN=UGT1A6 PE=1 SV=2 - [UD16_HUMAN]	33.508	5.64	11	3	3	3	1.0312e+07	55.54	5.45	10	3	3	3	1.20546e+07	532	60.7112	8.41162
P13489	RNH1	Ribonuclease inhibitor OS=Homo sapiens GN=RNH1 PE=1 SV=2 - [RINI_HUMAN]	85.421	8.89	8	3	3	3	6.18323e+06	59.981	8.89	8	3	3	3	8.66828e+06	461	49.9411	4.81787
O95571	ETHE1	Persulfide dioxygenase ETHE1, mitochondrial OS=Homo sapiens GN=ETHE1 PE=1 SV=2 - [ETHE1_HUMAN]	47.9423	10.63	2	3	3	3	4.56152e+06	47.05	10.24	4	3	3	3	5.93119e+06	254	27.8551	6.82959
J3QR09	RPL19	Ribosomal protein L19 OS=Homo sapiens GN=RPL19 PE=1 SV=1 - [J3QR09_HUMAN]	135.784	17.1	4	3	3	4	2.99189e+07	167.822	17.1	4	3	3	4	2.16461e+07	193	23.1201	11.4731
J3QLE5	SNRPN	Small nuclear ribonucleoprotein-associated protein N (Fragment) OS=Homo sapiens GN=SNRPN PE=1 SV=1 - [J3QLE5_HUMAN]	91.4998	13.02	5	3	3	3	1.8044e+07	83.32	13.61	5	3	3	3	1.37181e+07	169	17.5353	9.99365
H7C3I1	ST13	Hsc70-interacting protein (Fragment) OS=Homo sapiens GN=ST13 PE=1 SV=1 - [H7C3I1_HUMAN]	53.37	21.23	5	3	3	3	7.51827e+06	81.59	23.29	5	3	3	3	1.04502e+07	146	16.3191	4.88135
E9PKZ0	RPL8	60S ribosomal protein L8 (Fragment) OS=Homo sapiens GN=RPL8 PE=1 SV=1 - [E9PKZ0_HUMAN]	47.7534	16.59	5	3	3	3	2.57267e+07	81.5657	16.59	5	3	3	3	2.25236e+07	205	22.3752	10.7554
B3KQV6	PPP2R1A	Serine/threonine-protein phosphatase 2A 65 kDa regulatory subunit A alpha isoform OS=Homo sapiens GN=PPP2R1A PE=1 SV=1 - [B3KQV6_HUMAN]	40.59	7.56	3	3	3	3	5.60675e+06	67.9106	10	4	3	3	3	7.90511e+06	410	45.5748	5.36377
A0A075B6K9	IGLC2	Ig lambda-2 chain C regions (Fragment) OS=Homo sapiens GN=IGLC2 PE=4 SV=1 - [A0A075B6K9_HUMAN]	139.045	37.74	11	3	3	5	2.66801e+07	179.805	37.74	11	3	3	6	2.32935e+07	106	11.3395	7.23975
Q96P63	SERPINB12	Serpin B12 OS=Homo sapiens GN=SERPINB12 PE=1 SV=1 - [SPB12_HUMAN]	47.02	8.15	1	3	3	4	1.91699e+07	75.92	4.2	1	2	2	4	9.53843e+06	405	46.2471	5.52881
Q03252	LMNB2	Lamin-B2 OS=Homo sapiens GN=LMNB2 PE=1 SV=4 - [LMNB2_HUMAN]	47.2918	8.55	1	3	5	5	3.59715e+07	61.417	6.13	1	2	4	4	1.14385e+07	620	69.9057	5.59229
Q01469	FABP5	Fatty acid-binding protein, epidermal OS=Homo sapiens GN=FABP5 PE=1 SV=3 - [FABP5_HUMAN]	61.46	21.48	2	3	3	4	2.28595e+07	91.46	13.33	1	2	2	4	1.3993e+07	135	15.1546	7.00537
P31946	YWHAB	14-3-3 protein beta/alpha OS=Homo sapiens GN=YWHAB PE=1 SV=3 - [1433B_HUMAN]	231.367	32.11	5	3	9	15	5.47217e+07	173.329	31.3	6	2	9	13	4.26975e+07	246	28.0648	4.83057
P31930	UQCRC1	Cytochrome b-c1 complex subunit 1, mitochondrial OS=Homo sapiens GN=UQCRC1 PE=1 SV=3 - [QCR1_HUMAN]	41.09	6.04	1	3	3	3	6.41925e+06	41.1	4.58	1	2	2	2	8.46508e+06	480	52.6124	6.3667
P28838	LAP3	Cytosol aminopeptidase OS=Homo sapiens GN=LAP3 PE=1 SV=3 - [AMPL_HUMAN]	31.09	6.36	1	3	3	3	7.62406e+06	42.88	4.43	2	2	2	2	6.97727e+06	519	56.1308	7.92822
P08243	ASNS	Asparagine synthetase [glutamine-hydrolyzing] OS=Homo sapiens GN=ASNS PE=1 SV=4 - [ASNS_HUMAN]	23.26	5.17	2	3	3	3	6.86649e+06	0	3.74	2	2	2	2	4.44633e+06	561	64.3286	6.85889
P07954	FH	Fumarate hydratase, mitochondrial OS=Homo sapiens GN=FH PE=1 SV=3 - [FUMH_HUMAN]	97.591	7.65	1	3	3	3	5.17985e+06	49.4383	6.27	1	2	2	2	7607944	510	54.6022	8.76318
O60814	HIST1H2BK	Histone H2B type 1-K OS=Homo sapiens GN=HIST1H2BK PE=1 SV=3 - [H2B1K_HUMAN]	39.8466	28.57	16	3	4	5	1.40665e+07	63.409	15.87	16	2	2	3	1.6983e+07	126	13.8816	10.3159
O43684	BUB3	Mitotic checkpoint protein BUB3 OS=Homo sapiens GN=BUB3 PE=1 SV=1 - [BUB3_HUMAN]	85.0874	10.06	3	3	3	3	3.1751e+06	34.1514	7.01	3	2	2	2	2.32734e+06	328	37.1312	6.84424
K7EIV0	CAPNS1	Calpain small subunit 1 (Fragment) OS=Homo sapiens GN=CAPNS1 PE=1 SV=2 - [K7EIV0_HUMAN]	47.0313	11.73	11	3	3	3	4.8591e+06	25.7165	8.16	11	2	2	2	3.94116e+06	196	22.0807	4.81787
E9PFH4	TNPO3	Transportin-3 OS=Homo sapiens GN=TNPO3 PE=1 SV=1 - [E9PFH4_HUMAN]	29.78	3.03	3	3	3	3	5.17674e+06	27.6136	1.87	3	2	2	2	4.19445e+06	857	96.6074	5.65576
B7Z7P8	ETF1	Eukaryotic peptide chain release factor subunit 1 OS=Homo sapiens GN=ETF1 PE=1 SV=1 - [B7Z7P8_HUMAN]	39.17	6.86	3	3	3	3	2.32626e+06	66.33	4.02	3	2	2	2	2.8745e+06	423	47.4462	5.56689
Q13835	PKP1	Plakophilin-1 OS=Homo sapiens GN=PKP1 PE=1 SV=2 - [PKP1_HUMAN]	49.8606	3.35	1	3	3	3	6.06854e+06	35.93	1.07	1	1	1	1	6.1026e+06	747	82.8078	9.12939
P52948	NUP98	Nuclear pore complex protein Nup98-Nup96 OS=Homo sapiens GN=NUP98 PE=1 SV=4 - [NUP98_HUMAN]	28.91	2.37	2	3	3	3	11024642	22.89	0.55	1	1	1	1	2.17301e+06	1817	197.457	6.40479
P23246	SFPQ	Splicing factor, proline- and glutamine-rich OS=Homo sapiens GN=SFPQ PE=1 SV=2 - [SFPQ_HUMAN]	79.6	4.81	1	3	4	5	1.62277e+07	82.4278	3.25	1	1	2	2	1.12512e+07	707	76.1016	9.43701
P22102	GART	Trifunctional purine biosynthetic protein adenosine-3 OS=Homo sapiens GN=GART PE=1 SV=1 - [PUR2_HUMAN]	56.7276	3.86	6	3	3	4	7.66282e+06	45.28	0.89	1	1	1	2	1.02347e+07	1010	107.699	6.69775
C9J0E4	CSTA	Cystatin-A OS=Homo sapiens GN=CSTA PE=1 SV=1 - [C9J0E4_HUMAN]	28.01	63.49	2	3	3	3	1.19989e+07	33.83	11.11	2	1	1	2	3.07093e+06	63	7.08178	7.23975
Q13751	LAMB3	Laminin subunit beta-3 OS=Homo sapiens GN=LAMB3 PE=1 SV=1 - [LAMB3_HUMAN]	90.14	1.88	1	2	2	2	4.5999e+06	150.754	6.14	1	7	7	7	7.87178e+06	1172	129.489	7.21045
Q07065	CKAP4	Cytoskeleton-associated protein 4 OS=Homo sapiens GN=CKAP4 PE=1 SV=2 - [CKAP4_HUMAN]	44.87	3.49	1	2	2	2	6.88194e+06	197.621	14.95	1	7	7	7	1.79604e+07	602	65.9827	5.92236
Q96SQ9	CYP2S1	Cytochrome P450 2S1 OS=Homo sapiens GN=CYP2S1 PE=1 SV=2 - [CP2S1_HUMAN]	69.96	5.36	2	2	2	2	3.50045e+06	118.452	12.3	2	5	5	6	5.084e+06	504	55.7812	8.6167
Q9Y3Z3	SAMHD1	Deoxynucleoside triphosphate triphosphohydrolase SAMHD1 OS=Homo sapiens GN=SAMHD1 PE=1 SV=2 - [SAMH1_HUMAN]	42.6974	3.35	1	2	2	2	6.9683e+06	64.6976	5.75	1	4	4	4	5.57375e+06	626	72.1548	7.13721
Q9H9B4	SFXN1	Sideroflexin-1 OS=Homo sapiens GN=SFXN1 PE=1 SV=4 - [SFXN1_HUMAN]	56.04	6.83	5	2	2	2	9.35501e+06	88.5086	13.98	5	4	4	4	1.04772e+07	322	35.5963	9.0708
Q96KP4	CNDP2	Cytosolic non-specific dipeptidase OS=Homo sapiens GN=CNDP2 PE=1 SV=2 - [CNDP2_HUMAN]	37.54	6.74	1	2	2	2	11224415	71.8414	10.53	3	4	4	4	9.85863e+06	475	52.8449	5.97314
Q92900	UPF1	Regulator of nonsense transcripts 1 OS=Homo sapiens GN=UPF1 PE=1 SV=2 - [RENT1_HUMAN]	35.22	1.33	1	2	2	2	3.5296e+06	15.94	3.19	1	4	4	4	3.05314e+06	1129	124.267	6.60986
Q8IVT2	MISP	Mitotic interactor and substrate of PLK1 OS=Homo sapiens GN=MISP PE=1 SV=1 - [MISP_HUMAN]	23.38	3.53	1	2	2	2	7.13858e+06	44.8271	6.04	1	4	4	4	7.07044e+06	679	75.311	6.82959
Q6P2Q9	PRPF8	Pre-mRNA-processing-splicing factor 8 OS=Homo sapiens GN=PRPF8 PE=1 SV=2 - [PRP8_HUMAN]	0	0.9	1	2	2	2	3.16098e+06	44.8916	1.54	2	4	4	4	3.04218e+06	2335	273.427	8.83643
P59665	DEFA1	Neutrophil defensin 1 OS=Homo sapiens GN=DEFA1 PE=1 SV=1 - [DEF1_HUMAN]	135.53	19.15	2	2	2	4	200554442	140.851	20.21	2	4	4	6	1.00436e+08	94	10.1942	6.99072
G3XAM7	CTNNA1	Catenin (Cadherin-associated protein), alpha 1, 102kDa, isoform CRA_a OS=Homo sapiens GN=CTNNA1 PE=1 SV=1 - [G3XAM7_HUMAN]	34.2	1.9	2	2	2	2	2.84296e+06	64.4967	4.64	11	4	4	4	5.86665e+06	841	92.6634	5.51611
Q9UBM7	DHCR7	7-dehydrocholesterol reductase OS=Homo sapiens GN=DHCR7 PE=1 SV=1 - [DHCR7_HUMAN]	33.4	3.16	1	2	2	2	13975710	31.6967	5.89	6	3	3	3	1.11176e+07	475	54.4538	8.70459
Q86U42	PABPN1	Polyadenylate-binding protein 2 OS=Homo sapiens GN=PABPN1 PE=1 SV=3 - [PABP2_HUMAN]	64.1261	7.52	5	2	2	2	1.21549e+07	49.37	11.44	4	3	3	3	3.43284e+06	306	32.729	5.05908
Q6UWP8	SBSN	Suprabasin OS=Homo sapiens GN=SBSN PE=1 SV=2 - [SBSN_HUMAN]	92.71	12.2	1	2	2	2	7.10446e+06	31.55	18.31	1	3	3	3	2.30029e+06	590	60.5046	7.00537
P62191	PSMC1	26S protease regulatory subunit 4 OS=Homo sapiens GN=PSMC1 PE=1 SV=1 - [PRS4_HUMAN]	51.88	5.68	1	2	2	2	8.19424e+06	56.74	14.77	1	3	5	5	1.0211e+07	440	49.1537	6.21436
P54886	ALDH18A1	Delta-1-pyrroline-5-carboxylate synthase OS=Homo sapiens GN=ALDH18A1 PE=1 SV=2 - [P5CS_HUMAN]	15.86	2.14	1	2	2	2	1.79118e+06	24.24	3.52	1	3	3	3	2.06738e+06	795	87.2475	7.12256
P51148	RAB5C	Ras-related protein Rab-5C OS=Homo sapiens GN=RAB5C PE=1 SV=2 - [RAB5C_HUMAN]	57.67	10.65	2	2	2	2	1.14981e+07	91.03	16.2	2	3	3	3	8.82318e+06	216	23.4678	8.41162
P49756	RBM25	RNA-binding protein 25 OS=Homo sapiens GN=RBM25 PE=1 SV=3 - [RBM25_HUMAN]	49.01	3.44	1	2	2	2	1.32192e+07	25.73	4.74	2	3	3	3	7.02337e+06	843	100.124	6.31592
P38919	EIF4A3	Eukaryotic initiation factor 4A-III OS=Homo sapiens GN=EIF4A3 PE=1 SV=4 - [IF4A3_HUMAN]	38.23	8.27	2	2	3	3	2.11903e+07	55.4371	9	2	3	4	4	4.50447e+07	411	46.8412	6.72705
P35606	COPB2	Coatomer subunit beta' OS=Homo sapiens GN=COPB2 PE=1 SV=2 - [COPB2_HUMAN]	34.97	2.32	1	2	2	2	6236755	28.93	3.31	2	3	3	3	5.14886e+06	906	102.422	5.2749
P31939	ATIC	Bifunctional purine biosynthesis protein PURH OS=Homo sapiens GN=ATIC PE=1 SV=3 - [PUR9_HUMAN]	32.0775	3.72	2	2	2	2	6.28892e+06	21.67	6.42	2	3	3	3	3.56472e+06	592	64.5753	6.7124
P30040	ERP29	Endoplasmic reticulum resident protein 29 OS=Homo sapiens GN=ERP29 PE=1 SV=4 - [ERP29_HUMAN]	37.91	8.43	2	2	2	2	6.90401e+06	49.3274	12.26	2	3	3	3	4.21338e+06	261	28.9752	7.31299
P08246	ELANE	Neutrophil elastase OS=Homo sapiens GN=ELANE PE=1 SV=1 - [ELNE_HUMAN]	45.0182	6.37	1	2	2	3	1.97638e+07	58.6435	9.36	1	3	3	5	11349552	267	28.4998	9.34912
P04040	CAT	Catalase OS=Homo sapiens GN=CAT PE=1 SV=3 - [CATA_HUMAN]	123.163	4.17	1	2	2	3	1.06415e+07	125.782	6.45	1	3	3	4	5.62244e+06	527	59.7188	7.38623
P00390	GSR	Glutathione reductase, mitochondrial OS=Homo sapiens GN=GSR PE=1 SV=2 - [GSHR_HUMAN]	30.5031	4.41	3	2	2	2	8.70707e+06	49.7241	5.75	3	3	3	3	3.12771e+06	522	56.221	8.49951
O95373	IPO7	Importin-7 OS=Homo sapiens GN=IPO7 PE=1 SV=1 - [IPO7_HUMAN]	25.64	2.41	1	2	2	2	7.82227e+06	68.1061	3.95	1	3	3	3	6.97376e+06	1038	119.44	4.81787
H0Y4R1	IMPDH2	Inosine-5'-monophosphate dehydrogenase 2 (Fragment) OS=Homo sapiens GN=IMPDH2 PE=1 SV=1 - [H0Y4R1_HUMAN]	55.16	4.89	2	2	2	2	1.16758e+07	108.955	10.64	4	3	4	4	9.0778e+06	470	51.0352	8.17725
F8W7S5	RRBP1	Ribosome-binding protein 1 OS=Homo sapiens GN=RRBP1 PE=1 SV=1 - [F8W7S5_HUMAN]	46.54	4.13	4	2	2	2		70.4635	4.13	5	3	3	3	4.23595e+06	751	84.2752	5.0083
E7EX73	EIF4G1	Eukaryotic translation initiation factor 4 gamma 1 OS=Homo sapiens GN=EIF4G1 PE=1 SV=1 - [E7EX73_HUMAN]	42.4	1.81	9	2	2	2	2.6985e+06	47.2961	2.86	10	3	3	3	5.60039e+06	1436	158.547	5.21143
A0A0A0MSI0	PRDX1	Peroxiredoxin-1 (Fragment) OS=Homo sapiens GN=PRDX1 PE=1 SV=1 - [A0A0A0MSI0_HUMAN]	66.0569	23.39	3	2	4	5	1.40055e+07	49.9899	16.96	4	3	3	5	8.92989e+06	171	18.9637	6.91748
U3KPS2	PRTN3	Myeloblastin OS=Homo sapiens GN=PRTN3 PE=1 SV=1 - [U3KPS2_HUMAN]	37.55	9.77	2	2	2	3	1.38413e+07	61.6736	9.77	2	2	2	3	20420462	215	23.596	8.1626
Q9Y383	LUC7L2	Putative RNA-binding protein Luc7-like 2 OS=Homo sapiens GN=LUC7L2 PE=1 SV=2 - [LC7L2_HUMAN]	87.7426	6.38	6	2	2	2	8.87912e+06	64.0271	6.38	6	2	2	2	5.64854e+06	392	46.4856	10.0083
Q9UGM3	DMBT1	Deleted in malignant brain tumors 1 protein OS=Homo sapiens GN=DMBT1 PE=1 SV=2 - [DMBT1_HUMAN]	56.77	9.45	1	2	2	2	65495752	100.15	9.45	1	2	2	2	3.23248e+07	2413	260.569	5.43994
Q9NSD9	FARSB	Phenylalanine--tRNA ligase beta subunit OS=Homo sapiens GN=FARSB PE=1 SV=3 - [SYFB_HUMAN]	0	3.23	1	2	2	2		40.137	3.74	1	2	2	2	6.33224e+06	589	66.0735	6.84424
Q9H223	EHD4	EH domain-containing protein 4 OS=Homo sapiens GN=EHD4 PE=1 SV=1 - [EHD4_HUMAN]	33.16	4.44	1	2	2	2	5.23922e+06	25.75	3.7	1	2	2	2	6.62744e+06	541	61.1365	6.75635
Q9BSJ8	ESYT1	Extended synaptotagmin-1 OS=Homo sapiens GN=ESYT1 PE=1 SV=1 - [ESYT1_HUMAN]	25.4	1.81	2	2	2	2	4.78128e+06	26.64	1.81	2	2	2	2	5.49042e+06	1104	122.78	5.8335
Q99959	PKP2	Plakophilin-2 OS=Homo sapiens GN=PKP2 PE=1 SV=2 - [PKP2_HUMAN]	20.59	2.16	2	2	2	2	5.31004e+06	43.13	2.38	2	2	2	2	8.00779e+06	881	97.3548	9.33447
Q99714	HSD17B10	3-hydroxyacyl-CoA dehydrogenase type-2 OS=Homo sapiens GN=HSD17B10 PE=1 SV=3 - [HCD2_HUMAN]	105.234	9.58	2	2	2	2	7.18843e+06	110.095	9.58	2	2	2	2	6.87179e+06	261	26.9061	7.78174
Q99436	PSMB7	Proteasome subunit beta type-7 OS=Homo sapiens GN=PSMB7 PE=1 SV=1 - [PSB7_HUMAN]	28.64	6.86	1	2	2	2	3233048	37.77	6.86	1	2	2	2	2.43094e+06	277	29.9462	7.6792
Q96CS3	FAF2	FAS-associated factor 2 OS=Homo sapiens GN=FAF2 PE=1 SV=2 - [FAF2_HUMAN]	25.92	4.04	1	2	2	2	1.90749e+06	27.21	4.04	1	2	2	2	3.21587e+06	445	52.5905	5.61768
Q8WUM4	PDCD6IP	Programmed cell death 6-interacting protein OS=Homo sapiens GN=PDCD6IP PE=1 SV=1 - [PDC6I_HUMAN]	44.19	2.76	1	2	2	2	1.02307e+07	74.1143	2.76	1	2	2	2	3.48043e+06	868	95.9631	6.52197
Q5JTH9	RRP12	RRP12-like protein OS=Homo sapiens GN=RRP12 PE=1 SV=2 - [RRP12_HUMAN]	37.74	1.62	2	2	2	2	4.53785e+06	29.37	1.62	2	2	2	2	4.00766e+06	1297	143.611	8.74854
Q15056	EIF4H	Eukaryotic translation initiation factor 4H OS=Homo sapiens GN=EIF4H PE=1 SV=5 - [IF4H_HUMAN]	51.1586	8.47	1	2	2	2	6.13246e+06	21.86	7.26	1	2	2	2	2.01376e+06	248	27.3684	7.2251
Q13753	LAMC2	Laminin subunit gamma-2 OS=Homo sapiens GN=LAMC2 PE=1 SV=2 - [LAMC2_HUMAN]	58.94	1.84	1	2	2	2	3.229e+06	76.058	1.84	1	2	2	2	3.10039e+06	1193	130.892	6.18896
Q13247	SRSF6	Serine/arginine-rich splicing factor 6 OS=Homo sapiens GN=SRSF6 PE=1 SV=2 - [SRSF6_HUMAN]	34.6253	6.1	3	2	2	2	3.66586e+06	0	5.23	6	2	2	2	5083277	344	39.5634	11.4292
P81605	DCD	Dermcidin OS=Homo sapiens GN=DCD PE=1 SV=2 - [DCD_HUMAN]	184.475	22.73	1	2	2	4	1.0835e+08	142.304	22.73	1	2	2	3	7.3249e+07	110	11.2768	6.53662
P61962	DCAF7	DDB1- and CUL4-associated factor 7 OS=Homo sapiens GN=DCAF7 PE=1 SV=1 - [DCAF7_HUMAN]	29.79	6.14	1	2	2	2	5.15021e+06	43.2016	6.14	2	2	2	2	6.98944e+06	342	38.9011	5.51611
P61619	SEC61A1	Protein transport protein Sec61 subunit alpha isoform 1 OS=Homo sapiens GN=SEC61A1 PE=1 SV=2 - [S61A1_HUMAN]	53.53	3.99	12	2	2	2	6.3029e+06	53.3909	4.41	2	2	2	2	1.06675e+07	476	52.2305	8.06006
P55036	PSMD4	26S proteasome non-ATPase regulatory subunit 4 OS=Homo sapiens GN=PSMD4 PE=1 SV=1 - [PSMD4_HUMAN]	28.57	7.16	4	2	2	2	6324352	34.58	5.84	3	2	2	2	3.79832e+06	377	40.7112	4.79248
P47914	RPL29	60S ribosomal protein L29 OS=Homo sapiens GN=RPL29 PE=1 SV=2 - [RL29_HUMAN]	56.19	14.47	1	2	2	2	4.45482e+06	49.65	14.47	1	2	2	2	5.68631e+06	159	17.7411	11.6636
P42126	ECI1	Enoyl-CoA delta isomerase 1, mitochondrial OS=Homo sapiens GN=ECI1 PE=1 SV=1 - [ECI1_HUMAN]	74.8567	8.28	3	2	2	2	7.25593e+06	32.61	8.28	3	2	2	2	6.11378e+06	302	32.7952	8.54346
P33176	KIF5B	Kinesin-1 heavy chain OS=Homo sapiens GN=KIF5B PE=1 SV=1 - [KINH_HUMAN]	23.67	2.8	5	2	2	2	4.11343e+06	37.45	2.39	5	2	2	2	4357964	963	109.617	6.50732
P29317	EPHA2	Ephrin type-A receptor 2 OS=Homo sapiens GN=EPHA2 PE=1 SV=2 - [EPHA2_HUMAN]	0	1.84	1	2	2	2		68.18	2.66	1	2	2	2	9.11262e+06	976	108.197	6.22705
P28066	PSMA5	Proteasome subunit alpha type-5 OS=Homo sapiens GN=PSMA5 PE=1 SV=3 - [PSA5_HUMAN]	66.5318	9.54	1	2	2	3	1.58006e+07	58.6397	9.54	1	2	2	2	1.32221e+07	241	26.3942	4.79248
P10599	TXN	Thioredoxin OS=Homo sapiens GN=TXN PE=1 SV=3 - [THIO_HUMAN]	48.191	20.95	1	2	2	2	8.76178e+06	33	20.95	1	2	2	2	4.39155e+06	105	11.7297	4.91943
P05455	SSB	Lupus La protein OS=Homo sapiens GN=SSB PE=1 SV=2 - [LA_HUMAN]	46.6795	5.15	1	2	2	2	2.83158e+06	48.8496	5.15	1	2	2	2	3.95987e+06	408	46.8082	7.12256
H3BV41	NUDT21	Cleavage and polyadenylation-specificity factor subunit 5 (Fragment) OS=Homo sapiens GN=NUDT21 PE=1 SV=1 - [H3BV41_HUMAN]	0	36.62	3	2	2	2	5.21569e+06	43.13	36.62	3	2	2	2	7.8018e+06	71	8.0883	5.78271
H0YN26	ANP32A	Acidic leucine-rich nuclear phosphoprotein 32 family member A OS=Homo sapiens GN=ANP32A PE=1 SV=1 - [H0YN26_HUMAN]	65.1456	19.77	3	2	3	3	7.37044e+06	28.81	10.17	2	2	2	2	1.34095e+07	177	19.9851	4.57666
F8VUA6	RPL18	60S ribosomal protein L18 (Fragment) OS=Homo sapiens GN=RPL18 PE=1 SV=1 - [F8VUA6_HUMAN]	39.7356	17.69	7	2	2	3	5.97339e+06	29.1342	18.46	7	2	2	2	8.24206e+06	130	14.5201	11.7515
F5GX11	PSMA1	Proteasome subunit alpha type-1 OS=Homo sapiens GN=PSMA1 PE=1 SV=1 - [F5GX11_HUMAN]	54.4698	6.3	2	2	2	2	5.83799e+06	40.721	6.3	3	2	2	2	6.27624e+06	238	26.4884	6.72705
E7EU85	FXR1	Fragile X mental retardation syndrome-related protein 1 OS=Homo sapiens GN=FXR1 PE=1 SV=1 - [E7EU85_HUMAN]	33.86	3.08	9	2	2	3	1.64822e+07	32.34	3.08	9	2	2	2	6.63665e+06	454	50.9595	7.26904
D6R9P3	HNRNPAB	Heterogeneous nuclear ribonucleoprotein A/B OS=Homo sapiens GN=HNRNPAB PE=1 SV=1 - [D6R9P3_HUMAN]	114.88	9.64	4	2	2	2	1.95749e+07	117	13.21	4	2	3	4	2.15906e+07	280	30.284	7.91357
C9JEH7	RPS4Y1	40S ribosomal protein S4, Y isoform 1 (Fragment) OS=Homo sapiens GN=RPS4Y1 PE=1 SV=1 - [C9JEH7_HUMAN]	67.22	12.21	2	2	5	6	2.6532e+07	89.3728	23.66	2	2	9	10	2.49706e+07	262	29.365	10.2427
A0A0J9YVR6	PUF60	Poly(U)-binding-splicing factor PUF60 (Fragment) OS=Homo sapiens GN=PUF60 PE=1 SV=3 - [A0A0J9YVR6_HUMAN]	18.56	5.1	12	2	2	2		26.8754	7.96	12	2	2	2	5.14223e+06	314	33.6342	8.5874
A0A087X2E5	IDH3B	Isocitrate dehydrogenase [NAD] subunit, mitochondrial OS=Homo sapiens GN=IDH3B PE=1 SV=1 - [A0A087X2E5_HUMAN]	30.8877	6.38	3	2	2	2	7.3505e+06	46.53	6.38	3	2	2	2	1.27101e+07	376	41.1932	8.08936
A0A087X0P6	IGKV2D-29	Protein IGKV2D-29 OS=Homo sapiens GN=IGKV2D-29 PE=1 SV=1 - [A0A087X0P6_HUMAN]	34.75	19.61	11	2	2	2	6.20681e+06	52.47	19.61	11	2	2	3	8.95293e+06	102	11.1846	5.93506
A0A087WYX0	CEACAM5	Carcinoembryonic antigen-related cell adhesion molecule 5 OS=Homo sapiens GN=CEACAM5 PE=1 SV=1 - [A0A087WYX0_HUMAN]	32.3788	4.2	9	2	2	2	9697339	47.13	4.2	7	2	2	2	1.03695e+07	524	57.1957	5.78271
Q9UQE7	SMC3	Structural maintenance of chromosomes protein 3 OS=Homo sapiens GN=SMC3 PE=1 SV=2 - [SMC3_HUMAN]	38.44	1.81	1	2	2	2	1.5634e+06	33.5	0.99	1	1	1	1		1217	141.454	7.18115
Q92841	DDX17	Probable ATP-dependent RNA helicase DDX17 OS=Homo sapiens GN=DDX17 PE=1 SV=2 - [DDX17_HUMAN]	149.16	11.11	3	2	7	7	2.25554e+07	138.308	8.5	4	1	5	6	2.30391e+07	729	80.222	8.26514
Q8TDL5	BPIFB1	BPI fold-containing family B member 1 OS=Homo sapiens GN=BPIFB1 PE=1 SV=1 - [BPIB1_HUMAN]	81.06	4.55	1	2	2	2	8.70566e+06	32.75	2.69	1	1	1	1	1.52483e+07	484	52.4085	7.2251
Q14247	CTTN	Src substrate cortactin OS=Homo sapiens GN=CTTN PE=1 SV=2 - [SRC8_HUMAN]	23.14	4.36	1	2	3	5	2837167	30.53	2.55	1	1	2	4	1.48066e+06	550	61.5485	5.40186
Q13838	DDX39B	Spliceosome RNA helicase DDX39B OS=Homo sapiens GN=DDX39B PE=1 SV=1 - [DX39B_HUMAN]	107.464	19.86	22	2	9	10	2.75945e+07	229.663	21.73	30	1	9	10	2.92403e+07	428	48.9599	5.66846
P54108	CRISP3	Cysteine-rich secretory protein 3 OS=Homo sapiens GN=CRISP3 PE=1 SV=1 - [CRIS3_HUMAN]	40.28	6.94	2	2	2	2		43.02	3.67	2	1	1	1	3.78489e+06	245	27.612	7.79639
P11166	SLC2A1	Solute carrier family 2, facilitated glucose transporter member 1 OS=Homo sapiens GN=SLC2A1 PE=1 SV=2 - [GTR1_HUMAN]	0	3.25	3	2	2	2	8.32854e+06	56.47	2.03	1	1	1	1	1.45906e+07	492	54.0485	8.71924
P08237	PFKM	ATP-dependent 6-phosphofructokinase, muscle type OS=Homo sapiens GN=PFKM PE=1 SV=2 - [PFKAM_HUMAN]	53.49	4.36	15	2	3	3	8.54695e+06	38.05	3.33	3	1	3	3	1.6238e+07	780	85.1284	7.98682
O75131	CPNE3	Copine-3 OS=Homo sapiens GN=CPNE3 PE=1 SV=1 - [CPNE3_HUMAN]	29.99	3.91	1	2	2	2	4.77906e+06	21.32	1.68	9	1	1	1		537	60.0921	5.84619
M0R0I5	KHSRP	Far upstream element-binding protein 2 (Fragment) OS=Homo sapiens GN=KHSRP PE=1 SV=1 - [M0R0I5_HUMAN]	0	7.17	3	2	2	2	6.48039e+06	57.64	3.94	3	1	1	1	7.29333e+06	279	29.4369	8.57275
H7BY36	EWSR1	RNA-binding protein EWS (Fragment) OS=Homo sapiens GN=EWSR1 PE=1 SV=1 - [H7BY36_HUMAN]	36.6	9.42	5	2	2	2	1.61526e+07	42.63	4.55	5	1	1	1	1.39129e+07	308	32.1604	9.81787
F8W6P5	HBB	Hemoglobin subunit beta (Fragment) OS=Homo sapiens GN=HBB PE=1 SV=1 - [F8W6P5_HUMAN]	35.84	25.56	2	2	2	2	2.2994e+07	38.96	14.44	2	1	1	1	2.94229e+07	90	9.66401	6.78564
F8W0G4	PCBP2	Poly(rC)-binding protein 2 (Fragment) OS=Homo sapiens GN=PCBP2 PE=1 SV=1 - [F8W0G4_HUMAN]	74.5156	29.11	23	2	4	4	28112987	146.184	33.54	23	1	4	5	2.61326e+07	158	16.6267	7.76709
C9JUG7	CAPZA2	F-actin-capping protein subunit alpha-2 OS=Homo sapiens GN=CAPZA2 PE=1 SV=1 - [C9JUG7_HUMAN]	38.49	21.92	4	2	3	3	9.8442e+06	54.57	6.85	5	1	1	1	30092139	146	16.6883	5.10986
Q13428	TCOF1	Treacle protein OS=Homo sapiens GN=TCOF1 PE=1 SV=3 - [TCOF_HUMAN]	328.044	12.5	3	1	17	17	2.61529e+07	135.046	6.85	4	9	9	9	8.01709e+06	1488	152.015	9.0415
J3KPM9	STAT1	Signal transducer and activator of transcription OS=Homo sapiens GN=STAT1 PE=1 SV=1 - [J3KPM9_HUMAN]	34.25	1.4	2	1	1	1	2.43411e+06	91.9005	8.82	5	5	5	5	1.35432e+07	714	83.3076	6.41748
A0A087X2G1	DDX1	ATP-dependent RNA helicase DDX1 OS=Homo sapiens GN=DDX1 PE=1 SV=1 - [A0A087X2G1_HUMAN]	33.28	1.52	3	1	1	1	9.94206e+06	47.99	7.44	3	5	5	5	1.16205e+07	659	73.9284	7.75244
Q9Y6K5	OAS3	2'-5'-oligoadenylate synthase 3 OS=Homo sapiens GN=OAS3 PE=1 SV=3 - [OAS3_HUMAN]	36.5	0.92	1	1	1	1	5476116	54.0169	3.4	1	4	4	4	5.70215e+06	1087	121.093	8.39697
Q9Y4W6	AFG3L2	AFG3-like protein 2 OS=Homo sapiens GN=AFG3L2 PE=1 SV=2 - [AFG32_HUMAN]	35.47	1.38	1	1	1	1	3.29496e+06	95.44	4.89	1	4	4	4	9.58215e+06	797	88.5282	8.66064
P48735	IDH2	Isocitrate dehydrogenase [NADP], mitochondrial OS=Homo sapiens GN=IDH2 PE=1 SV=2 - [IDHP_HUMAN]	38.47	4.87	2	1	2	2	7.66651e+06	39.7887	11.28	2	4	5	5	1.33766e+07	452	50.8769	8.68994
P04350	TUBB4A	Tubulin beta-4A chain OS=Homo sapiens GN=TUBB4A PE=1 SV=2 - [TBB4A_HUMAN]	909.535	52.48	16	1	19	36	3.42498e+08	1055.72	61.71	21	4	20	41	3.83082e+08	444	49.5539	4.88135
Q12874	SF3A3	Splicing factor 3A subunit 3 OS=Homo sapiens GN=SF3A3 PE=1 SV=1 - [SF3A3_HUMAN]	29.73	1.4	1	1	1	1	3.06556e+06	26.18	5.79	1	3	3	3	3.67932e+06	501	58.8123	5.37646
P51991	HNRNPA3	Heterogeneous nuclear ribonucleoprotein A3 OS=Homo sapiens GN=HNRNPA3 PE=1 SV=2 - [ROA3_HUMAN]	110.949	7.67	3	1	2	3	7.14551e+06	70.1143	12.7	3	3	4	5	7057219	378	39.5706	9.01221
P35998	PSMC2	26S protease regulatory subunit 7 OS=Homo sapiens GN=PSMC2 PE=1 SV=3 - [PRS7_HUMAN]	83.3	3	1	1	1	1	9908673	70.14	9.47	1	3	4	4	6.87465e+06	433	48.6031	5.94775
D6RF44	HNRNPD	Heterogeneous nuclear ribonucleoprotein D0 (Fragment) OS=Homo sapiens GN=HNRNPD PE=1 SV=8 - [D6RF44_HUMAN]	99.32	12.61	5	1	1	1	2.59426e+07	156.025	40.54	9	3	4	5	24329343	111	12.5455	8.57275
B8ZZ51	MDH1	Malate dehydrogenase, cytoplasmic OS=Homo sapiens GN=MDH1 PE=1 SV=1 - [B8ZZ51_HUMAN]	41.78	5.33	4	1	1	1	3.5766e+06	43.9127	18.34	4	3	3	3	1.30206e+07	169	18.6775	5.93506
B1AK87	CAPZB	Capping protein (Actin filament) muscle Z-line, beta, isoform CRA_a OS=Homo sapiens GN=CAPZB PE=1 SV=1 - [B1AK87_HUMAN]	0	3.85	3	1	1	1	1.31378e+07	51.6321	16.92	4	3	3	3	8.6836e+06	260	29.2768	6.91748
Q9UHR4	BAIAP2L1	Brain-specific angiogenesis inhibitor 1-associated protein 2-like protein 1 OS=Homo sapiens GN=BAIAP2L1 PE=1 SV=2 - [BI2L1_HUMAN]	33.28	2.94	1	1	1	1		72.03	4.11	1	2	2	2	3.66129e+06	511	56.8471	8.67529
Q9NZ01	TECR	Very-long-chain enoyl-CoA reductase OS=Homo sapiens GN=TECR PE=1 SV=1 - [TECR_HUMAN]	35.42	2.27	1	1	1	1	4.10199e+06	70.4526	5.19	1	2	2	2	5.72212e+06	308	36.0108	9.45166
Q15181	PPA1	Inorganic pyrophosphatase OS=Homo sapiens GN=PPA1 PE=1 SV=2 - [IPYR_HUMAN]	57.18	7.61	1	1	1	1	9.67748e+06	69.798	10.73	2	2	2	2	2.44402e+07	289	32.6392	5.85889
P62861	FAU	40S ribosomal protein S30 OS=Homo sapiens GN=FAU PE=1 SV=1 - [RS30_HUMAN]	72.5826	16.95	2	1	1	2	35307631	52.8973	18.64	2	2	2	3	3.79341e+07	59	6.64382	12.147
P55884	EIF3B	Eukaryotic translation initiation factor 3 subunit B OS=Homo sapiens GN=EIF3B PE=1 SV=3 - [EIF3B_HUMAN]	32.13	1.23	1	1	1	1	5.34329e+06	55.21	2.33	1	2	2	2	5.23961e+06	814	92.4238	4.99561
P26583	HMGB2	High mobility group protein B2 OS=Homo sapiens GN=HMGB2 PE=1 SV=2 - [HMGB2_HUMAN]	81.4272	9.57	1	1	2	2	1.46848e+07	138.656	21.53	2	2	4	5	2.17688e+07	209	24.0187	7.81104
P20042	EIF2S2	Eukaryotic translation initiation factor 2 subunit 2 OS=Homo sapiens GN=EIF2S2 PE=1 SV=2 - [IF2B_HUMAN]	28.57	2.4	1	1	1	1		0	5.11	1	2	2	2	1.34505e+06	333	38.3644	5.79541
O00232	PSMD12	26S proteasome non-ATPase regulatory subunit 12 OS=Homo sapiens GN=PSMD12 PE=1 SV=3 - [PSD12_HUMAN]	24.9	2.19	1	1	1	1	2.26174e+06	36.0473	3.51	2	2	2	2	1.66535e+06	456	52.8706	7.6499
O00148	DDX39A	ATP-dependent RNA helicase DDX39A OS=Homo sapiens GN=DDX39A PE=1 SV=2 - [DX39A_HUMAN]	111.237	17.1	6	1	8	9	2.75945e+07	221.841	23.19	19	2	10	11	2.92403e+07	427	49.098	5.68115
K7EMV3	H3F3B	Histone H3 OS=Homo sapiens GN=H3F3B PE=1 SV=1 - [K7EMV3_HUMAN]	40.8	7.61	11	1	1	1	2.07191e+07	22.04	15.22	8	2	2	2	1.06471e+07	92	10.3278	11.8247
H9KV75	ACTN1	Alpha-actinin-1 OS=Homo sapiens GN=ACTN1 PE=1 SV=1 - [H9KV75_HUMAN]	215.085	11.31	14	1	9	9	4.72418e+07	233.923	15.69	13	2	12	12	3.52355e+07	822	94.7657	5.69385
H3BU85	HEXA	Beta-hexosaminidase subunit alpha (Fragment) OS=Homo sapiens GN=HEXA PE=1 SV=1 - [H3BU85_HUMAN]	31.25	2.52	6	1	1	1	6.29375e+06	43.6836	7.86	5	2	3	4	6.5976e+06	318	36.2838	5.04639
E9PQ63	CBR1	Carbonyl reductase [NADPH] 1 OS=Homo sapiens GN=CBR1 PE=1 SV=1 - [E9PQ63_HUMAN]	88.97	8.99	4	1	1	1	10557688	85.61	15.17	4	2	2	2	9958437	178	19.0097	6.30322
E9PMS6	LMO7	LIM domain only protein 7 OS=Homo sapiens GN=LMO7 PE=1 SV=1 - [E9PMS6_HUMAN]	43.87	1.18	6	1	1	1	3.0221e+06	22.75	1.41	8	2	2	2		1275	145.334	7.29834
D6RD67	MCCC2	Methylcrotonoyl-CoA carboxylase beta chain, mitochondrial (Fragment) OS=Homo sapiens GN=MCCC2 PE=1 SV=2 - [D6RD67_HUMAN]	1373.29	82.52	1	1	25	52	1.94623e+09	2193.63	84.62	1	2	28	76	3.16177e+09	286	31.5582	8.29443
C9J3L8	SSR1	Translocon-associated protein subunit alpha OS=Homo sapiens GN=SSR1 PE=1 SV=1 - [C9J3L8_HUMAN]	23.32	3.02	5	1	1	1	6.54353e+06	25.04	7.17	5	2	2	2	1.69184e+07	265	29.5548	4.29736
A0A087WX29	TARDBP	TAR DNA-binding protein 43 (Fragment) OS=Homo sapiens GN=TARDBP PE=1 SV=1 - [A0A087WX29_HUMAN]	28.29	7.41	2	1	1	1	8570166	77.95	12.35	2	2	2	2	8.33933e+06	243	26.7264	7.76709
A0A087WUV8	BSG	Basigin OS=Homo sapiens GN=BSG PE=1 SV=1 - [A0A087WUV8_HUMAN]	0	4.76	1	1	1	1		28.012	14.29	5	2	2	3	8.59979e+06	189	20.5294	6.68311
R4GN98	S100A6	Protein S100 (Fragment) OS=Homo sapiens GN=S100A6 PE=1 SV=1 - [R4GN98_HUMAN]	42.62	9.41	2	1	1	1	5.78435e+06	43.1004	9.41	2	1	1	2	3.03996e+06	85	9.67506	5.45264
Q9Y490	TLN1	Talin-1 OS=Homo sapiens GN=TLN1 PE=1 SV=3 - [TLN1_HUMAN]	33.64	0.47	1	1	1	1	3.97312e+06	41.4	0.47	1	1	1	1	2.00619e+06	2541	269.599	6.07471
Q9UN86	G3BP2	Ras GTPase-activating protein-binding protein 2 OS=Homo sapiens GN=G3BP2 PE=1 SV=2 - [G3BP2_HUMAN]	0	2.7	1	1	1	1	5.33093e+06	26.5	2.7	1	1	1	1	4.39858e+06	482	54.0878	5.5542
Q9BQE5	APOL2	Apolipoprotein L2 OS=Homo sapiens GN=APOL2 PE=1 SV=1 - [APOL2_HUMAN]	30.95	3.26	2	1	1	1	3846442	28.23	3.26	2	1	1	1	3.32302e+06	337	37.0694	6.7417
Q8WXE9	STON2	Stonin-2 OS=Homo sapiens GN=STON2 PE=1 SV=1 - [STON2_HUMAN]	45.27	0.99	1	1	1	1	38893487	52.55	0.99	1	1	1	1	1.02493e+08	905	101.102	5.38916
Q8WVV4	POF1B	Protein POF1B OS=Homo sapiens GN=POF1B PE=1 SV=3 - [POF1B_HUMAN]	30.77	1.7	1	1	1	1	1.10626e+07	54.5751	1.7	1	1	1	2	5.06259e+06	589	68.0224	6.31592
Q8NCM8	DYNC2H1	Cytoplasmic dynein 2 heavy chain 1 OS=Homo sapiens GN=DYNC2H1 PE=1 SV=4 - [DYHC2_HUMAN]	0	0.14	1	1	1	2	83118814	0	0.14	1	1	1	2	5.51529e+07	4307	492.311	6.53662
Q86V81	ALYREF	THO complex subunit 4 OS=Homo sapiens GN=ALYREF PE=1 SV=3 - [THOC4_HUMAN]	37.62	4.28	2	1	1	1		42.69	4.28	2	1	1	1	10851058	257	26.8716	11.1509
Q7Z5H4	VN1R5	Vomeronasal type-1 receptor 5 OS=Homo sapiens GN=VN1R5 PE=2 SV=2 - [VN1R5_HUMAN]	31.16	1.96	1	1	1	1	6.39529e+07	31.53	1.96	1	1	1	1	1.01246e+08	357	40.7516	9.20264
Q7Z406	MYH14	Myosin-14 OS=Homo sapiens GN=MYH14 PE=1 SV=2 - [MYH14_HUMAN]	158.478	4.01	4	1	9	9	3.01495e+07	103.925	2.51	4	1	6	6	2.73188e+07	1995	227.732	5.60498
Q6S8J3	POTEE	POTE ankyrin domain family member E OS=Homo sapiens GN=POTEE PE=2 SV=3 - [POTEE_HUMAN]	508.247	8.65	6	1	9	16	7.87856e+08	537.777	8.65	27	1	9	20	1.29414e+09	1075	121.286	6.20166
Q5VY93	ARHGEF2	Rho guanine nucleotide exchange factor 2 OS=Homo sapiens GN=ARHGEF2 PE=1 SV=2 - [Q5VY93_HUMAN]	21.51	3.41	3	1	1	1	1.67609e+06	41.53	3.41	3	1	1	1	1.56228e+06	264	29.031	5.64307
Q5T4F4	ZFYVE27	Protrudin OS=Homo sapiens GN=ZFYVE27 PE=1 SV=1 - [ZFY27_HUMAN]	0	1.46	1	1	1	1	3.17602e+07	33.74	1.46	1	1	1	2	1.7607e+07	411	45.8137	5.14795
Q15717	ELAVL1	ELAV-like protein 1 OS=Homo sapiens GN=ELAVL1 PE=1 SV=2 - [ELAV1_HUMAN]	39.18	3.37	1	1	1	1		0	3.37	1	1	1	1	5252884	326	36.0692	9.17334
Q14BN4	SLMAP	Sarcolemmal membrane-associated protein OS=Homo sapiens GN=SLMAP PE=1 SV=1 - [SLMAP_HUMAN]	30.09	0.85	1	1	1	1	4.47322e+06	31.39	0.85	1	1	1	1	3.67e+06	828	95.1396	5.46533
Q13347	EIF3I	Eukaryotic translation initiation factor 3 subunit I OS=Homo sapiens GN=EIF3I PE=1 SV=1 - [EIF3I_HUMAN]	44.13	3.69	1	1	1	1	3.02205e+06	34.48	3.69	1	1	1	1	2.60824e+06	325	36.4786	5.64307
Q13283	G3BP1	Ras GTPase-activating protein-binding protein 1 OS=Homo sapiens GN=G3BP1 PE=1 SV=1 - [G3BP1_HUMAN]	48.18	2.36	1	1	1	1	1.07824e+07	49.8	2.36	1	1	1	1	5.66868e+06	466	52.1321	5.51611
Q00653	NFKB2	Nuclear factor NF-kappa-B p100 subunit OS=Homo sapiens GN=NFKB2 PE=1 SV=4 - [NFKB2_HUMAN]	21.12	1.33	1	1	1	1		20.44	1.33	1	1	1	1	1.30661e+06	900	96.6889	6.25244
P83881	RPL36A	60S ribosomal protein L36a OS=Homo sapiens GN=RPL36A PE=1 SV=2 - [RL36A_HUMAN]	37.6684	8.49	5	1	1	2	1.79981e+07	39.13	8.49	5	1	1	1	9.99457e+06	106	12.4328	10.5796
P80188	LCN2	Neutrophil gelatinase-associated lipocalin OS=Homo sapiens GN=LCN2 PE=1 SV=2 - [NGAL_HUMAN]	62.51	7.58	2	1	1	1	7.23034e+06	69.12	7.58	2	1	1	1	8.49763e+06	198	22.5737	8.90967
P63261	ACTG1	Actin, cytoplasmic 2 OS=Homo sapiens GN=ACTG1 PE=1 SV=1 - [ACTG_HUMAN]	1216.24	63.47	19	1	22	43	1.72121e+09	1211.44	71.47	10	1	25	54	2.1118e+09	375	41.7658	5.47803
P60709	ACTB	Actin, cytoplasmic 1 OS=Homo sapiens GN=ACTB PE=1 SV=1 - [ACTB_HUMAN]	1250.42	63.47	18	1	22	44	1.72121e+09	1277.42	71.47	9	1	25	56	2.1118e+09	375	41.7097	5.47803
P50416	CPT1A	Carnitine O-palmitoyltransferase 1, liver isoform OS=Homo sapiens GN=CPT1A PE=1 SV=2 - [CPT1A_HUMAN]	27.28	1.81	1	1	1	1		72.38	1.81	1	1	1	1	1.1123e+07	773	88.3107	8.646
P49189	ALDH9A1	4-trimethylaminobutyraldehyde dehydrogenase OS=Homo sapiens GN=ALDH9A1 PE=1 SV=3 - [AL9A1_HUMAN]	24.12	1.62	1	1	1	1	1.32877e+06	31.13	1.62	1	1	1	1	1.19539e+06	494	53.767	5.87158
P43686	PSMC4	26S protease regulatory subunit 6B OS=Homo sapiens GN=PSMC4 PE=1 SV=2 - [PRS6B_HUMAN]	30.72	2.15	1	1	1	1	7350696	0	3.83	1	1	2	2	1.35631e+06	418	47.3365	5.21143
P42285	SKIV2L2	Superkiller viralicidic activity 2-like 2 OS=Homo sapiens GN=SKIV2L2 PE=1 SV=3 - [SK2L2_HUMAN]	20.85	0.96	1	1	1	1	1.16826e+07	27.23	0.96	1	1	1	1	9.31355e+06	1042	117.729	6.52197
P31153	MAT2A	S-adenosylmethionine synthase isoform type-2 OS=Homo sapiens GN=MAT2A PE=1 SV=1 - [METK2_HUMAN]	0	3.8	1	1	1	1	6.98785e+06	51.36	3.8	1	1	1	1	8201501	395	43.6333	6.48096
P28070	PSMB4	Proteasome subunit beta type-4 OS=Homo sapiens GN=PSMB4 PE=1 SV=4 - [PSB4_HUMAN]	45.46	3.79	1	1	1	1	6.87895e+06	0	3.79	1	1	1	2	4.57599e+06	264	29.1855	5.97314
P20160	AZU1	Azurocidin OS=Homo sapiens GN=AZU1 PE=1 SV=3 - [CAP7_HUMAN]	39.83	2.79	1	1	1	2	18484318	42.2	2.79	1	1	1	2	1.22567e+07	251	26.8687	9.49561
P19075	TSPAN8	Tetraspanin-8 OS=Homo sapiens GN=TSPAN8 PE=1 SV=1 - [TSN8_HUMAN]	28.88	4.22	1	1	1	1	6.64356e+06	28.03	4.22	1	1	1	1	5.79105e+06	237	26.0265	5.60498
P11279	LAMP1	Lysosome-associated membrane glycoprotein 1 OS=Homo sapiens GN=LAMP1 PE=1 SV=3 - [LAMP1_HUMAN]	41.43	2.16	1	1	1	1	1.38856e+07	29.05	2.16	1	1	1	1	10532784	417	44.8538	8.74854
P04181	OAT	Ornithine aminotransferase, mitochondrial OS=Homo sapiens GN=OAT PE=1 SV=1 - [OAT_HUMAN]	26.89	2.28	1	1	1	1		39.67	2.28	1	1	1	1	9046282	439	48.5042	7.03467
O95969	SCGB1D2	Secretoglobin family 1D member 2 OS=Homo sapiens GN=SCGB1D2 PE=2 SV=1 - [SG1D2_HUMAN]	21.92	10	1	1	1	1	7.77911e+06	22.87	10	1	1	1	1	6.91213e+06	90	9.91834	8.25049
O95202	LETM1	LETM1 and EF-hand domain-containing protein 1, mitochondrial OS=Homo sapiens GN=LETM1 PE=1 SV=1 - [LETM1_HUMAN]	68.31	1.62	1	1	1	1	5.62783e+06	69.14	1.62	1	1	1	1	6.21758e+06	739	83.302	6.69775
O76094	SRP72	Signal recognition particle subunit SRP72 OS=Homo sapiens GN=SRP72 PE=1 SV=3 - [SRP72_HUMAN]	79.2672	2.53	1	1	1	2	2.45171e+06	48.37	2.53	1	1	1	1	2.52273e+06	671	74.56	9.26123
O60749	SNX2	Sorting nexin-2 OS=Homo sapiens GN=SNX2 PE=1 SV=2 - [SNX2_HUMAN]	47.95	2.7	1	1	1	1	5.92478e+06	48.1	2.7	1	1	1	1		519	58.4347	5.12256
O00629	KPNA4	Importin subunit alpha-3 OS=Homo sapiens GN=KPNA4 PE=1 SV=1 - [IMA3_HUMAN]	38.46	1.92	1	1	1	1	1.93027e+06	20.92	1.92	1	1	1	1	1.58165e+06	521	57.8506	4.95752
M0R0G9	SNRPA	U1 small nuclear ribonucleoprotein A OS=Homo sapiens GN=SNRPA PE=1 SV=1 - [M0R0G9_HUMAN]	31.9	20.69	6	1	2	2		0	9.2	8	1	1	1	4.81583e+06	87	10.0762	9.59814
K7EQD0	VASP	Vasodilator-stimulated phosphoprotein (Fragment) OS=Homo sapiens GN=VASP PE=1 SV=8 - [K7EQD0_HUMAN]	44.99	31.43	2	1	1	1	3570884	36.18	31.43	2	1	1	1	3.41253e+06	35	3.48875	9.75928
K7EK43	TUBB6	Tubulin beta-6 chain (Fragment) OS=Homo sapiens GN=TUBB6 PE=1 SV=1 - [K7EK43_HUMAN]	52.85	45.16	1	1	1	1	229208792	58.92	45.16	1	1	1	2	2.6052e+08	31	3.41965	4.4624
J3QL05	SRSF2	Serine/arginine-rich-splicing factor 2 (Fragment) OS=Homo sapiens GN=SRSF2 PE=1 SV=1 - [J3QL05_HUMAN]	44.45	6.15	4	1	1	1	1.18173e+07	38.81	6.15	4	1	1	1	1.69525e+07	130	15.1466	10.9604
H7C2Y5		Uncharacterized protein (Fragment) OS=Homo sapiens PE=1 SV=8 - [H7C2Y5_HUMAN]	27.87	6.59	2	1	1	1		49.51	6.59	2	1	1	1	5.4493e+06	167	19.2479	5.23682
H3BRM7	AP1G1	AP-1 complex subunit gamma-1 (Fragment) OS=Homo sapiens GN=AP1G1 PE=1 SV=8 - [H3BRM7_HUMAN]	34.37	9.35	7	1	1	1	68421805	48.9265	9.35	7	1	1	3	183380954	139	15.974	8.19189
H0Y852	SUCLG2	Succinate--CoA ligase [GDP-forming] subunit beta, mitochondrial (Fragment) OS=Homo sapiens GN=SUCLG2 PE=1 SV=1 - [H0Y852_HUMAN]	68.34	5.79	2	1	1	1	3.04059e+06	48.54	5.79	2	1	1	1	3.3489e+06	190	20.2357	5.40186
H0Y2V1	MAP4	Microtubule-associated protein (Fragment) OS=Homo sapiens GN=MAP4 PE=1 SV=1 - [H0Y2V1_HUMAN]	64.42	3.24	6	1	1	1	2.76091e+06	58.89	3.24	6	1	1	1	2.1078e+06	463	48.6166	10.1108
G3V5B3	ERO1A	ERO1-like protein alpha (Fragment) OS=Homo sapiens GN=ERO1A PE=1 SV=1 - [G3V5B3_HUMAN]	65.73	8.28	3	1	1	1	8623564	84.78	8.28	3	1	1	1	6185146	169	19.1419	4.48779
F8W914	RTN4	Reticulon OS=Homo sapiens GN=RTN4 PE=1 SV=1 - [F8W914_HUMAN]	0	3.77	2	1	1	1	7.56216e+06	37.32	3.77	2	1	1	1	9.65272e+06	345	37.1214	4.76709
F8W1N5	NACA	Nascent polypeptide-associated complex subunit alpha (Fragment) OS=Homo sapiens GN=NACA PE=1 SV=1 - [F8W1N5_HUMAN]	69.63	21.13	7	1	1	1	1.92749e+07	28.8	19.72	7	1	1	1		71	7.80827	9.62744
F5H7S3	TPM1	Tropomyosin alpha-1 chain OS=Homo sapiens GN=TPM1 PE=1 SV=2 - [F5H7S3_HUMAN]	49.7345	14.29	20	1	3	3	9.30673e+06	34.0267	15.92	21	1	4	4	1.54859e+07	245	28.5076	4.77979
F5GZQ3	HADHB	Trifunctional enzyme subunit beta, mitochondrial OS=Homo sapiens GN=HADHB PE=1 SV=1 - [F5GZQ3_HUMAN]	27.97	1.96	2	1	1	1	6.76122e+06	40.06	1.96	2	1	1	1	6.70903e+06	459	49.5656	9.42236
E9PJD9	RPL27A	60S ribosomal protein L27a OS=Homo sapiens GN=RPL27A PE=1 SV=1 - [E9PJD9_HUMAN]	67.5183	12.09	4	1	1	2	2.09343e+07	36.6283	12.09	4	1	1	2	1.45021e+07	91	10.1206	10.2134
E7EX53	RPL15	Ribosomal protein L15 (Fragment) OS=Homo sapiens GN=RPL15 PE=1 SV=1 - [E7EX53_HUMAN]	59.6504	6.77	3	1	1	2	8.28233e+06	64.76	6.77	3	1	1	2	6346781	133	15.7125	11.0044
E7EQL8	TUBGCP6	Gamma-tubulin complex component 6 OS=Homo sapiens GN=TUBGCP6 PE=1 SV=1 - [E7EQL8_HUMAN]	44.9161	0.4	3	1	1	2		36.7961	0.4	3	1	1	2	1.25541e+07	1493	163.805	6.87354
E5RFN6	ABCA10	ATP-binding cassette sub-family A member 10 OS=Homo sapiens GN=ABCA10 PE=1 SV=1 - [E5RFN6_HUMAN]	23.34	0.68	2	1	1	1	10383380	33.09	0.68	2	1	1	1	37763419	1326	150.767	6.94678
C9JMC5	ALDH3A1	Aldehyde dehydrogenase, dimeric NADP-preferring (Fragment) OS=Homo sapiens GN=ALDH3A1 PE=1 SV=1 - [C9JMC5_HUMAN]	20.75	3.23	4	1	1	1	863272	26.88	3.23	4	1	1	1	677881	372	41.6214	5.31299
C9JFE4	GPS1	COP9 signalosome complex subunit 1 OS=Homo sapiens GN=GPS1 PE=1 SV=2 - [C9JFE4_HUMAN]	40.3213	3.61	10	1	2	2	115741348	55.6325	3.61	10	1	2	2	2.62148e+08	471	53.338	6.7417
C9JA05	JCHAIN	Immunoglobulin J chain (Fragment) OS=Homo sapiens GN=JCHAIN PE=1 SV=1 - [C9JA05_HUMAN]	97.6092	17.14	4	1	1	2	1.71875e+07	112.765	17.14	4	1	1	2	15344703	70	8.16241	8.55811
C9J381	IMPDH1	Inosine-5'-monophosphate dehydrogenase OS=Homo sapiens GN=IMPDH1 PE=1 SV=1 - [C9J381_HUMAN]	48.38	2.34	2	1	1	1	2.11244e+07	64.6975	3.9	4	1	2	2	2.93065e+06	513	55.2424	6.75635
C9J0D1	H2AFV	Histone H2A OS=Homo sapiens GN=H2AFV PE=1 SV=1 - [C9J0D1_HUMAN]	80.2891	7.38	18	1	1	2	41062722	80.049	7.38	18	1	1	2	3.29314e+07	122	13.155	9.99365
B1AN99	PRSS3	Trypsin-3 (Fragment) OS=Homo sapiens GN=PRSS3 PE=1 SV=8 - [B1AN99_HUMAN]	156.97	7.34	2	1	1	2	3.31031e+08	148.34	7.34	2	1	1	2	348454689	177	19.2757	6.07471
A6XGL3	PRSS1	Protease serine 1 OS=Homo sapiens GN=PRSS1 PE=1 SV=1 - [A6XGL3_HUMAN]	28.97	3.38	6	1	1	4	1.09323e+06	44.03	3.38	6	1	1	4		237	25.3825	7.54736
P04264	KRT1	Keratin, type II cytoskeletal 1 OS=Homo sapiens GN=KRT1 PE=1 SV=6 - [K2C1_HUMAN]	5319.93	70.81	5	56	64	203	6.74655e+09	5121.4	69.1	5	54	61	183	4.33957e+09	644	65.999	8.11865
P35908	KRT2	Keratin, type II cytoskeletal 2 epidermal OS=Homo sapiens GN=KRT2 PE=1 SV=2 - [K22E_HUMAN]	3679.74	89.36	5	53	68	139	3.26134e+09	3759.71	88.89	6	48	59	131	2.71607e+09	639	65.3932	8.00146
P05787	KRT8	Keratin, type II cytoskeletal 8 OS=Homo sapiens GN=KRT8 PE=1 SV=7 - [K2C8_HUMAN]	3005.85	78.26	28	44	56	156	2.37824e+09	3707.17	78.05	22	48	59	184	2.60545e+09	483	53.6711	5.59229
P13645	KRT10	Keratin, type I cytoskeletal 10 OS=Homo sapiens GN=KRT10 PE=1 SV=6 - [K1C10_HUMAN]	3846.26	63.87	13	38	45	122	5.3941e+09	3789.47	63.87	13	35	42	109	2.88545e+09	584	58.7917	5.21143
P05783	KRT18	Keratin, type I cytoskeletal 18 OS=Homo sapiens GN=KRT18 PE=1 SV=2 - [K1C18_HUMAN]	1759.14	73.02	10	35	37	68	3.52825e+09	1994.86	75.58	12	38	40	86	3.00475e+09	430	48.0285	5.45264
P13647	KRT5	Keratin, type II cytoskeletal 5 OS=Homo sapiens GN=KRT5 PE=1 SV=3 - [K2C5_HUMAN]	2088.06	59.32	20	29	51	111	1.07161e+09	1634.14	54.75	15	26	43	92	1.33648e+09	590	62.34	7.73779
P08727	KRT19	Keratin, type I cytoskeletal 19 OS=Homo sapiens GN=KRT19 PE=1 SV=4 - [K1C19_HUMAN]	1124.66	81	12	22	36	58	3.74941e+09	1234.29	75.5	15	23	37	59	2.25748e+09	400	44.0791	5.13525
P35527	KRT9	Keratin, type I cytoskeletal 9 OS=Homo sapiens GN=KRT9 PE=1 SV=3 - [K1C9_HUMAN]	3968.04	74.16	1	17	44	140	2.76272e+09	4138.6	74.16	1	16	43	128	1.56971e+09	623	62.0268	5.23682
P08779	KRT16	Keratin, type I cytoskeletal 16 OS=Homo sapiens GN=KRT16 PE=1 SV=4 - [K1C16_HUMAN]	1717.02	63.21	14	16	38	83	3.26201e+09	1626.62	65.12	17	15	35	72	2.05591e+09	473	51.2362	5.04639
P02533	KRT14	Keratin, type I cytoskeletal 14 OS=Homo sapiens GN=KRT14 PE=1 SV=4 - [K1C14_HUMAN]	1734.15	74.15	15	13	44	82	3.26201e+09	1847.66	72.88	18	13	41	88	2.05591e+09	472	51.5294	5.16064
Q8N1N4	KRT78	Keratin, type II cytoskeletal 78 OS=Homo sapiens GN=KRT78 PE=2 SV=2 - [K2C78_HUMAN]	167.42	25.58	12	11	14	17	2.90755e+08	160.4	23.46	6	10	12	18	2.26179e+08	520	56.8305	6.02393
Q5T749	KPRP	Keratinocyte proline-rich protein OS=Homo sapiens GN=KPRP PE=1 SV=1 - [KPRP_HUMAN]	93.6524	13.82	1	9	9	12	5.03935e+07	55.4274	8.46	1	5	5	7	1.95271e+07	579	64.0932	8.26514
Q04695	KRT17	Keratin, type I cytoskeletal 17 OS=Homo sapiens GN=KRT17 PE=1 SV=2 - [K1C17_HUMAN]	577.771	41.9	13	5	26	41	3.26201e+09	810.886	43.06	17	6	26	47	1.38973e+09	432	48.076	5.021
Q7Z794	KRT77	Keratin, type II cytoskeletal 1b OS=Homo sapiens GN=KRT77 PE=2 SV=3 - [K2C1B_HUMAN]	437.934	12.46	3	4	8	23	1.1339e+09	341.705	15.74	3	7	11	21	2.16132e+09	578	61.8635	5.98584
Q6KB66	KRT80	Keratin, type II cytoskeletal 80 OS=Homo sapiens GN=KRT80 PE=1 SV=2 - [K2C80_HUMAN]	268.127	11.73	8	4	6	12	1.51885e+08	347.202	12.61	1	4	6	18	2.06189e+08	452	50.4938	5.66846
P02538	KRT6A	Keratin, type II cytoskeletal 6A OS=Homo sapiens GN=KRT6A PE=1 SV=3 - [K2C6A_HUMAN]	1916.13	59.75	15	4	46	97	2.18838e+09	1873.76	62.59	10	4	42	90	1.54612e+09	564	60.0083	8.00146
P04259	KRT6B	Keratin, type II cytoskeletal 6B OS=Homo sapiens GN=KRT6B PE=1 SV=5 - [K2C6B_HUMAN]	1887.92	58.87	15	3	45	99	2.18838e+09	1857.92	62.59	10	4	42	92	2.43176e+09	564	60.0303	8.00146
K7ERE3	KRT13	Keratin, type I cytoskeletal 13 OS=Homo sapiens GN=KRT13 PE=1 SV=1 - [K7ERE3_HUMAN]	507.425	24.58	17	3	12	26	2.36997e+09	421.396	22.89	11	3	11	22	9.59766e+08	415	45.2322	4.80518
Q9NSB2	KRT84	Keratin, type II cuticular Hb4 OS=Homo sapiens GN=KRT84 PE=2 SV=2 - [KRT84_HUMAN]	227.773	5	14	1	7	15	6.6936e+08	146.22	4.17	8	1	5	13	7.75533e+08	600	64.8015	7.56201
Q9C075	KRT23	Keratin, type I cytoskeletal 23 OS=Homo sapiens GN=KRT23 PE=1 SV=2 - [K1C23_HUMAN]	39.41	5.92	8	1	3	3	7.41376e+06	39.95	4.27	2	1	2	2	6.59057e+06	422	48.1012	6.53662
Q2M2I5	KRT24	Keratin, type I cytoskeletal 24 OS=Homo sapiens GN=KRT24 PE=1 SV=1 - [K1C24_HUMAN]	169.353	4.95	5	1	3	8	3114104231	103.05	4.95	7	1	3	6	1.08409e+09	525	55.0534	4.95752
P19013	KRT4	Keratin, type II cytoskeletal 4 OS=Homo sapiens GN=KRT4 PE=1 SV=4 - [K2C4_HUMAN]	345.134	8.8	3	1	6	18	1.47862e+09	350.411	6.93	3	1	5	20	1017066979	534	57.2498	6.60986
K7EQQ3	KRT9	Keratin, type I cytoskeletal 9 OS=Homo sapiens GN=KRT9 PE=1 SV=1 - [K7EQQ3_HUMAN]	2794.96	77.69	1	1	27	88	2.22114e+09	2876.38	77.69	1	1	27	83	1.33479e+09	390	39.5045	4.99561

## Sheet: P-CON Specific
Accession	Gene Symbol	Description	Score	Coverage	# Proteins	# Unique Peptides	# Peptides	# PSMs	Area	# AAs	MW [kDa]	calc. pI
Q9UJV9	DDX41	Probable ATP-dependent RNA helicase DDX41 OS=Homo sapiens GN=DDX41 PE=1 SV=2 - [DDX41_HUMAN]	102.132	18.33	3	10	10	11	1.19994e+07	622	69.793	6.84424
B9A067	IMMT	MICOS complex subunit MIC60 OS=Homo sapiens GN=IMMT PE=1 SV=2 - [B9A067_HUMAN]	81.4445	12.94	6	9	9	9	1.27902e+07	711	78.925	7.06396
H7C5W9	ATP2A2	Sarcoplasmic/endoplasmic reticulum calcium ATPase 2 (Fragment) OS=Homo sapiens GN=ATP2A2 PE=1 SV=1 - [H7C5W9_HUMAN]	135.16	9.32	4	8	8	8	1.88524e+07	933	102.523	5.59229
P11387	TOP1	DNA topoisomerase 1 OS=Homo sapiens GN=TOP1 PE=1 SV=2 - [TOP1_HUMAN]	108.065	9.93	1	7	7	7	1.5431e+07	765	90.6689	9.30518
A0A0J9YXZ5	IQGAP1	Ras GTPase-activating-like protein IQGAP1 OS=Homo sapiens GN=IQGAP1 PE=1 SV=1 - [A0A0J9YXZ5_HUMAN]	98.5373	6.3	10	7	7	7	9.76319e+06	1191	135.919	6.13818
P25789	PSMA4	Proteasome subunit alpha type-4 OS=Homo sapiens GN=PSMA4 PE=1 SV=1 - [PSA4_HUMAN]	94.372	22.99	10	7	7	7	7.88929e+06	261	29.4652	7.72314
P62979	RPS27A	Ubiquitin-40S ribosomal protein S27a OS=Homo sapiens GN=RPS27A PE=1 SV=2 - [RS27A_HUMAN]	183.316	46.15	22	6	6	8	2.88403e+07	156	17.9535	9.64209
E9PBS1	PAICS	Multifunctional protein ADE2 (Fragment) OS=Homo sapiens GN=PAICS PE=1 SV=1 - [E9PBS1_HUMAN]	60.5024	10.41	3	6	6	6	1.21921e+07	413	45.6224	6.68311
D6REM6	MATR3	Matrin-3 OS=Homo sapiens GN=MATR3 PE=1 SV=1 - [D6REM6_HUMAN]	28.86	6.8	7	6	6	6	4.7518e+06	794	88.3045	5.75732
Q99567	NUP88	Nuclear pore complex protein Nup88 OS=Homo sapiens GN=NUP88 PE=1 SV=2 - [NUP88_HUMAN]	152.545	8.37	4	5	5	5	1.68079e+07	741	83.4888	5.69385
A0A1B0GTY9	ALDH7A1	Alpha-aminoadipic semialdehyde dehydrogenase OS=Homo sapiens GN=ALDH7A1 PE=1 SV=1 - [A0A1B0GTY9_HUMAN]	125.839	13.57	15	5	5	6	8.06164e+06	479	51.8207	8.01611
E7ER27	HSD17B4	Peroxisomal multifunctional enzyme type 2 OS=Homo sapiens GN=HSD17B4 PE=1 SV=3 - [E7ER27_HUMAN]	99.0986	12	6	5	5	5	8.28826e+06	500	53.8945	6.32861
Q5T8U3	RPL7A	60S ribosomal protein L7a (Fragment) OS=Homo sapiens GN=RPL7A PE=1 SV=1 - [Q5T8U3_HUMAN]	67.0818	21.99	3	5	5	5	1.21834e+07	191	21.5314	11.019
P52209	PGD	6-phosphogluconate dehydrogenase, decarboxylating OS=Homo sapiens GN=PGD PE=1 SV=3 - [6PGD_HUMAN]	82.4415	10.14	4	4	4	4	1.27305e+07	483	53.106	7.2251
Q9Y262	EIF3L	Eukaryotic translation initiation factor 3 subunit L OS=Homo sapiens GN=EIF3L PE=1 SV=1 - [EIF3L_HUMAN]	65.4967	6.56	5	4	4	4	2.81469e+06	564	66.6844	6.34131
P14314	PRKCSH	Glucosidase 2 subunit beta OS=Homo sapiens GN=PRKCSH PE=1 SV=2 - [GLU2B_HUMAN]	62.9824	8.33	6	4	4	4	9.43614e+07	528	59.3878	4.41162
P20700	LMNB1	Lamin-B1 OS=Homo sapiens GN=LMNB1 PE=1 SV=2 - [LMNB1_HUMAN]	61.5771	9.39	4	4	6	6	1.86799e+07	586	66.3676	5.16064
B5MCT8	RPS9	40S ribosomal protein S9 OS=Homo sapiens GN=RPS9 PE=1 SV=1 - [B5MCT8_HUMAN]	59.94	23.02	5	4	4	6	7.97525e+06	139	16.6174	11.063
H0YL12	ETFA	Electron transfer flavoprotein subunit alpha, mitochondrial (Fragment) OS=Homo sapiens GN=ETFA PE=1 SV=8 - [H0YL12_HUMAN]	56.2058	22.59	6	4	4	4	5.05269e+06	239	24.8919	6.53662
F8W8T1	MX1	Interferon-induced GTP-binding protein Mx1 OS=Homo sapiens GN=MX1 PE=1 SV=1 - [F8W8T1_HUMAN]	48	7.2	4	4	4	4	1.1252e+07	639	73.2901	5.8335
Q9P2J5	LARS	Leucine--tRNA ligase, cytoplasmic OS=Homo sapiens GN=LARS PE=1 SV=2 - [SYLC_HUMAN]	47.9	3.4	1	4	4	4	9.26025e+06	1176	134.379	7.29834
A0A1B0GW44	CTSD	Cathepsin D OS=Homo sapiens GN=CTSD PE=1 SV=1 - [A0A1B0GW44_HUMAN]	42.11	11.11	11	4	4	4	1.08372e+07	405	43.6602	6.53662
H0YJB9	C14orf166	UPF0568 protein C14orf166 (Fragment) OS=Homo sapiens GN=C14orf166 PE=1 SV=1 - [H0YJB9_HUMAN]	36.1834	27.13	3	4	4	4	4.18973e+06	129	14.7166	5.60498
Q16531	DDB1	DNA damage-binding protein 1 OS=Homo sapiens GN=DDB1 PE=1 SV=1 - [DDB1_HUMAN]	33.72	3.33	1	4	4	4	2.57479e+06	1140	126.887	5.26221
H0YJH7	TMPO	Lamina-associated polypeptide 2, isoforms beta/gamma (Fragment) OS=Homo sapiens GN=TMPO PE=1 SV=1 - [H0YJH7_HUMAN]	68.188	15.61	4	3	3	3	1.25948e+07	237	26.8501	9.30518
H3BM89	RPL4	60S ribosomal protein L4 OS=Homo sapiens GN=RPL4 PE=1 SV=1 - [H3BM89_HUMAN]	64.89	9.61	3	3	3	3	9.75657e+06	333	37.6332	11.0337
P42766	RPL35	60S ribosomal protein L35 OS=Homo sapiens GN=RPL35 PE=1 SV=2 - [RL35_HUMAN]	57.0863	26.02	2	3	3	3	26654581	123	14.5426	11.0483
A0A087WWU8	TPM3	Tropomyosin alpha-3 chain OS=Homo sapiens GN=TPM3 PE=1 SV=1 - [A0A087WWU8_HUMAN]	57.0388	25.55	21	3	5	5	1.19818e+07	227	26.4044	4.77979
H3BTB3	DDX19A	ATP-dependent RNA helicase DDX19A OS=Homo sapiens GN=DDX19A PE=1 SV=1 - [H3BTB3_HUMAN]	55.3746	22.48	8	3	3	3	2.2609e+06	129	14.4704	4.90674
O00567	NOP56	Nucleolar protein 56 OS=Homo sapiens GN=NOP56 PE=1 SV=4 - [NOP56_HUMAN]	52.8754	5.72	4	3	3	3	6.26371e+06	594	66.0087	9.18799
Q9P258	RCC2	Protein RCC2 OS=Homo sapiens GN=RCC2 PE=1 SV=2 - [RCC2_HUMAN]	52.79	5.56	1	3	3	3	7.37187e+06	522	56.0492	8.77783
P22735	TGM1	Protein-glutamine gamma-glutamyltransferase K OS=Homo sapiens GN=TGM1 PE=1 SV=4 - [TGM1_HUMAN]	43.8262	3.79	2	3	3	3	5.07347e+06	817	89.7303	6.03662
P53396	ACLY	ATP-citrate synthase OS=Homo sapiens GN=ACLY PE=1 SV=3 - [ACLY_HUMAN]	42.18	2.54	2	3	3	3	5336021	1101	120.762	7.32764
B4DDN1	QARS	Glutamine--tRNA ligase OS=Homo sapiens GN=QARS PE=1 SV=1 - [B4DDN1_HUMAN]	35.7078	4.92	7	3	3	3	2153784	630	71.6924	7.29834
A0A0U1RQH7	RBM39	RNA-binding protein 39 (Fragment) OS=Homo sapiens GN=RBM39 PE=1 SV=1 - [A0A0U1RQH7_HUMAN]	34.0329	15.51	5	3	3	3	6.42177e+06	245	26.6816	7.89893
P48444	ARCN1	Coatomer subunit delta OS=Homo sapiens GN=ARCN1 PE=1 SV=1 - [COPD_HUMAN]	26.87	5.48	3	3	3	3	5.27473e+06	511	57.1741	6.21436
P05089	ARG1	Arginase-1 OS=Homo sapiens GN=ARG1 PE=1 SV=2 - [ARGI1_HUMAN]	0	9.01	1	3	3	4	7.67826e+06	322	34.7133	7.21045
P68371	TUBB4B	Tubulin beta-4B chain OS=Homo sapiens GN=TUBB4B PE=1 SV=1 - [TBB4B_HUMAN]	937.133	63.82	21	2	23	41	3.42498e+08	445	49.799	4.89404
E9PD69	HPGD	15-hydroxyprostaglandin dehydrogenase [NAD(+)] OS=Homo sapiens GN=HPGD PE=1 SV=1 - [E9PD69_HUMAN]	92.7977	27.59	4	2	2	2	1.393e+07	87	9.59986	5.80811
G3V3W9	AHSA1	Activator of 90 kDa heat shock protein ATPase homolog 1 OS=Homo sapiens GN=AHSA1 PE=1 SV=1 - [G3V3W9_HUMAN]	71.35	24	3	2	2	2	5.59881e+06	100	11.6127	6.11279
P46087	NOP2	Probable 28S rRNA (cytosine(4447)-C(5))-methyltransferase OS=Homo sapiens GN=NOP2 PE=1 SV=2 - [NOP2_HUMAN]	62.582	2.96	1	2	2	3	2.31722e+06	812	89.2471	9.23193
H0YJS4	EIF2S1	Eukaryotic translation initiation factor 2 subunit 1 (Fragment) OS=Homo sapiens GN=EIF2S1 PE=1 SV=1 - [H0YJS4_HUMAN]	53.6958	7.14	3	2	2	2	1.48859e+07	252	28.9572	8.48486
P08579	SNRPB2	U2 small nuclear ribonucleoprotein B'' OS=Homo sapiens GN=SNRPB2 PE=1 SV=1 - [RU2B_HUMAN]	51.882	12	1	2	3	3	1.33904e+06	225	25.4701	9.71533
Q9NX20	MRPL16	39S ribosomal protein L16, mitochondrial OS=Homo sapiens GN=MRPL16 PE=1 SV=1 - [RM16_HUMAN]	49.9762	7.97	2	2	2	2	4.86974e+06	251	28.431	10.1255
Q09028	RBBP4	Histone-binding protein RBBP4 OS=Homo sapiens GN=RBBP4 PE=1 SV=3 - [RBBP4_HUMAN]	48.69	5.18	4	2	2	2	9.04369e+06	425	47.6261	4.89404
E7ESU7	CTBP1	C-terminal-binding protein 1 (Fragment) OS=Homo sapiens GN=CTBP1 PE=1 SV=1 - [E7ESU7_HUMAN]	48.2059	9.94	9	2	2	2	5500468	171	18.6118	6.37939
Q5HY57	EMD	Emerin OS=Homo sapiens GN=EMD PE=1 SV=1 - [Q5HY57_HUMAN]	47.9455	10.05	2	2	2	2	4970943	219	24.9229	5.021
H3BNC1	RBMX	RNA-binding motif protein, X chromosome OS=Homo sapiens GN=RBMX PE=1 SV=1 - [H3BNC1_HUMAN]	43.7484	56.76	8	2	2	2	6.08972e+06	37	4.00808	5.10986
Q12929	EPS8	Epidermal growth factor receptor kinase substrate 8 OS=Homo sapiens GN=EPS8 PE=1 SV=1 - [EPS8_HUMAN]	43.6884	3.04	2	2	2	2	7.00902e+06	822	91.8244	7.50342
Q9NR30	DDX21	Nucleolar RNA helicase 2 OS=Homo sapiens GN=DDX21 PE=1 SV=5 - [DDX21_HUMAN]	41.2676	2.55	1	2	2	2	6.03806e+06	783	87.2904	9.27588
M0QZK8		Uncharacterized protein OS=Homo sapiens PE=4 SV=1 - [M0QZK8_HUMAN]	41.2483	22.33	4	2	2	2	8.95983e+06	103	11.5708	4.91943
P07384	CAPN1	Calpain-1 catalytic subunit OS=Homo sapiens GN=CAPN1 PE=1 SV=1 - [CAN1_HUMAN]	40.57	2.52	10	2	2	2	1.50583e+07	714	81.8382	5.66846
H0YMA0	SNRPA1	U2 small nuclear ribonucleoprotein A' (Fragment) OS=Homo sapiens GN=SNRPA1 PE=1 SV=1 - [H0YMA0_HUMAN]	38.9383	11.97	4	2	2	2	4.75888e+06	142	15.8297	10.1987
P40121	CAPG	Macrophage-capping protein OS=Homo sapiens GN=CAPG PE=1 SV=2 - [CAPG_HUMAN]	38.7721	5.46	3	2	2	2	6741987	348	38.4745	6.18896
P13796	LCP1	Plastin-2 OS=Homo sapiens GN=LCP1 PE=1 SV=6 - [PLSL_HUMAN]	37.93	3.67	5	2	2	2	3.99025e+06	627	70.2439	5.42725
Q9HAV7	GRPEL1	GrpE protein homolog 1, mitochondrial OS=Homo sapiens GN=GRPEL1 PE=1 SV=2 - [GRPE1_HUMAN]	37.2	9.22	1	2	2	2	7.69969e+06	217	24.2639	8.11865
H3BPH4	PMM2	Phosphomannomutase (Fragment) OS=Homo sapiens GN=PMM2 PE=1 SV=1 - [H3BPH4_HUMAN]	36.93	12.68	9	2	2	2	5.6605e+06	142	16.3225	7.82568
D3YTB1	RPL32	60S ribosomal protein L32 (Fragment) OS=Homo sapiens GN=RPL32 PE=1 SV=1 - [D3YTB1_HUMAN]	36.44	15.04	3	2	2	3	8.32177e+06	133	15.6067	11.4438
J3KRP2	PSMC5	26S protease regulatory subunit 8 (Fragment) OS=Homo sapiens GN=PSMC5 PE=1 SV=1 - [J3KRP2_HUMAN]	35.72	6.64	6	2	2	2	3.15312e+06	241	27.1775	7.53271
O14744	PRMT5	Protein arginine N-methyltransferase 5 OS=Homo sapiens GN=PRMT5 PE=1 SV=4 - [ANM5_HUMAN]	35.612	2.83	4	2	2	2	7.19111e+06	637	72.6376	6.29053
H7C123	RPL10	60S ribosomal protein L10 (Fragment) OS=Homo sapiens GN=RPL10 PE=1 SV=1 - [H7C123_HUMAN]	35.46	23.08	9	2	2	3	5.83989e+06	91	10.0215	11.8101
P21912	SDHB	Succinate dehydrogenase [ubiquinone] iron-sulfur subunit, mitochondrial OS=Homo sapiens GN=SDHB PE=1 SV=3 - [SDHB_HUMAN]	34.22	6.07	3	2	2	2	2.4294e+06	280	31.6088	8.76318
Q99613	EIF3C	Eukaryotic translation initiation factor 3 subunit C OS=Homo sapiens GN=EIF3C PE=1 SV=1 - [EIF3C_HUMAN]	32.4	2.19	5	2	2	2	5.51302e+06	913	105.278	5.68115
D6RA82	ANXA3	Annexin OS=Homo sapiens GN=ANXA3 PE=1 SV=1 - [D6RA82_HUMAN]	31.7771	5.63	2	2	2	2	9.39116e+06	284	32.0985	5.93506
P20930	FLG	Filaggrin OS=Homo sapiens GN=FLG PE=1 SV=3 - [FILA_HUMAN]	31.61	0.49	1	2	2	2	5.13039e+06	4061	434.922	9.24658
O75874	IDH1	Isocitrate dehydrogenase [NADP] cytoplasmic OS=Homo sapiens GN=IDH1 PE=1 SV=2 - [IDHC_HUMAN]	31.57	7	1	2	3	3	7.05514e+06	414	46.6295	7.00537
K7EJ74	EFTUD2	116 kDa U5 small nuclear ribonucleoprotein component (Fragment) OS=Homo sapiens GN=EFTUD2 PE=1 SV=1 - [K7EJ74_HUMAN]	30.9	23.88	3	2	3	3	4.16748e+07	134	14.9106	7.50342
O75643	SNRNP200	U5 small nuclear ribonucleoprotein 200 kDa helicase OS=Homo sapiens GN=SNRNP200 PE=1 SV=2 - [U520_HUMAN]	30.37	0.75	1	2	2	2	3.33982e+06	2136	244.353	6.06201
Q15437	SEC23B	Protein transport protein Sec23B OS=Homo sapiens GN=SEC23B PE=1 SV=2 - [SC23B_HUMAN]	29.98	3.13	2	2	2	2	4.70371e+06	767	86.4235	6.88818
H0YMU3	IDH3A	Isocitrate dehydrogenase [NAD] subunit alpha, mitochondrial (Fragment) OS=Homo sapiens GN=IDH3A PE=1 SV=1 - [H0YMU3_HUMAN]	29.51	12	3	2	2	2	3.2318e+06	175	19.235	9.46631
H0YC04	ATP6V1B2	V-type proton ATPase subunit B, brain isoform (Fragment) OS=Homo sapiens GN=ATP6V1B2 PE=1 SV=1 - [H0YC04_HUMAN]	29.41	9.05	4	2	2	2		199	21.1	6.78564
P08240	SRPRA	Signal recognition particle receptor subunit alpha OS=Homo sapiens GN=SRPRA PE=1 SV=2 - [SRPRA_HUMAN]	28.16	3.13	1	2	2	2	1611860	638	69.7672	8.95361
Q08945	SSRP1	FACT complex subunit SSRP1 OS=Homo sapiens GN=SSRP1 PE=1 SV=1 - [SSRP1_HUMAN]	27.95	2.4	1	2	2	2	8.33861e+06	709	81.0244	6.87354
P03973	SLPI	Antileukoproteinase OS=Homo sapiens GN=SLPI PE=1 SV=2 - [SLPI_HUMAN]	27.53	15.15	1	2	2	2	8.90588e+06	132	14.3159	8.74854
M0QXM4	SLC1A5	Amino acid transporter OS=Homo sapiens GN=SLC1A5 PE=1 SV=1 - [M0QXM4_HUMAN]	24.28	5.21	3	2	2	2	5.03924e+06	365	39.4178	5.65576
Q5T9Q5	SUCLA2	Succinate--CoA ligase [ADP-forming] subunit beta, mitochondrial (Fragment) OS=Homo sapiens GN=SUCLA2 PE=1 SV=1 - [Q5T9Q5_HUMAN]	23.03	6.04	3	2	2	2	1.02345e+07	298	32.0191	5.59229
Q00688	FKBP3	Peptidyl-prolyl cis-trans isomerase FKBP3 OS=Homo sapiens GN=FKBP3 PE=1 SV=1 - [FKBP3_HUMAN]	21.94	8.04	2	2	2	2	1.02576e+06	224	25.1613	9.27588
M0QYT0		Uncharacterized protein (Fragment) OS=Homo sapiens PE=1 SV=1 - [M0QYT0_HUMAN]	18.66	4.98	8	2	2	2	4.3776e+06	321	35.9916	7.41553
Q8TA86	RP9	Retinitis pigmentosa 9 protein OS=Homo sapiens GN=RP9 PE=1 SV=2 - [RP9_HUMAN]	0	11.31	1	2	2	2	1.32475e+07	221	26.0905	9.78857
P45974	USP5	Ubiquitin carboxyl-terminal hydrolase 5 OS=Homo sapiens GN=USP5 PE=1 SV=2 - [UBP5_HUMAN]	0	2.45	1	2	2	2	2.27058e+06	858	95.7253	5.03369
H0YF00	BCLAF1	Bcl-2-associated transcription factor 1 (Fragment) OS=Homo sapiens GN=BCLAF1 PE=1 SV=1 - [H0YF00_HUMAN]	0	12.71	6	2	2	2	6.38689e+06	118	13.2287	10.1548
E7ETY2	TCOF1	Treacle protein OS=Homo sapiens GN=TCOF1 PE=1 SV=1 - [E7ETY2_HUMAN]	342.18	12.63	3	1	17	17	2.61529e+07	1488	152.213	8.85107
A0A0G2JMB2	IGHA2	Ig alpha-2 chain C region (Fragment) OS=Homo sapiens GN=IGHA2 PE=1 SV=1 - [A0A0G2JMB2_HUMAN]	315.714	34.71	3	1	8	13	9.15412e+07	340	36.4851	6.1001
Q9H4B7	TUBB1	Tubulin beta-1 chain OS=Homo sapiens GN=TUBB1 PE=1 SV=1 - [TBB1_HUMAN]	227.535	9.53	1	1	6	11	2.06517e+08	451	50.2946	5.17334
H7BZJ3	PDIA3	Protein disulfide-isomerase A3 (Fragment) OS=Homo sapiens GN=PDIA3 PE=1 SV=1 - [H7BZJ3_HUMAN]	169.27	55.28	1	1	6	7	9.97559e+07	123	13.5108	7.29834
J3QR88	PYCR1	Pyrroline-5-carboxylate reductase 1, mitochondrial (Fragment) OS=Homo sapiens GN=PYCR1 PE=1 SV=1 - [J3QR88_HUMAN]	81.9693	13.64	9	1	1	2	13704384	132	13.4828	4.91943
Q92688	ANP32B	Acidic leucine-rich nuclear phosphoprotein 32 family member B OS=Homo sapiens GN=ANP32B PE=1 SV=1 - [AN32B_HUMAN]	77.4356	9.56	1	1	2	2	14184647	251	28.7703	4.05615
K7EKH5	ALDOC	Fructose-bisphosphate aldolase C (Fragment) OS=Homo sapiens GN=ALDOC PE=1 SV=1 - [K7EKH5_HUMAN]	70.48	17.04	6	1	1	1		135	15.0259	8.5874
A0A075B6N8	IGHG3	Ig gamma-3 chain C region (Fragment) OS=Homo sapiens GN=IGHG3 PE=1 SV=1 - [A0A075B6N8_HUMAN]	65.6967	9.81	4	1	4	6	3.46155e+07	377	41.2993	7.89893
H3BNP9	SQRDL	Sulfide:quinone oxidoreductase, mitochondrial (Fragment) OS=Homo sapiens GN=SQRDL PE=1 SV=1 - [H3BNP9_HUMAN]	64.72	11.29	2	1	1	1	22152304	124	14.0689	7.12256
D6RJ96	HSPA4L	Heat shock 70 kDa protein 4L (Fragment) OS=Homo sapiens GN=HSPA4L PE=1 SV=1 - [D6RJ96_HUMAN]	60.98	5.27	5	1	2	2		531	59.1588	6.53662
Q6UN15	FIP1L1	Pre-mRNA 3'-end-processing factor FIP1 OS=Homo sapiens GN=FIP1L1 PE=1 SV=1 - [FIP1_HUMAN]	60.68	2.19	1	1	1	1		594	66.4865	5.59229
Q9Y2Z0	SUGT1	Protein SGT1 homolog OS=Homo sapiens GN=SUGT1 PE=1 SV=3 - [SGT1_HUMAN]	55.51	3.29	1	1	1	1	6.19806e+06	365	40.9985	5.16064
Q9BU76	MMTAG2	Multiple myeloma tumor-associated protein 2 OS=Homo sapiens GN=MMTAG2 PE=1 SV=1 - [MMTA2_HUMAN]	52.28	4.94	1	1	1	1	7269455	263	29.3939	10.0229
E9PKI2	NAP1L4	Nucleosome assembly protein 1-like 4 (Fragment) OS=Homo sapiens GN=NAP1L4 PE=1 SV=1 - [E9PKI2_HUMAN]	51.54	12.82	11	1	1	1	5.72124e+06	78	8.59641	8.20654
A0A0A0MSS4	NUDC	Nuclear migration protein nudC (Fragment) OS=Homo sapiens GN=NUDC PE=1 SV=1 - [A0A0A0MSS4_HUMAN]	51.49	6.77	3	1	1	1	959330	133	15.2867	5.22412
A0A0G2JR96	CYFIP1	Cytoplasmic FMR1-interacting protein 1 (Fragment) OS=Homo sapiens GN=CYFIP1 PE=1 SV=4 - [A0A0G2JR96_HUMAN]	50.09	1.39	2	1	1	1	1.34119e+06	862	100.232	6.44287
E9PKP7	UBTF	Nucleolar transcription factor 1 OS=Homo sapiens GN=UBTF PE=1 SV=1 - [E9PKP7_HUMAN]	49.45	1.61	2	1	1	1		745	87.3802	9.89111
E9PES6	HMGB3	High mobility group protein B3 (Fragment) OS=Homo sapiens GN=HMGB3 PE=1 SV=1 - [E9PES6_HUMAN]	49.18	8.5	4	1	1	1		153	17.511	9.78857
G3V3T3	ACIN1	Apoptotic chromatin condensation inducer in the nucleus (Fragment) OS=Homo sapiens GN=ACIN1 PE=1 SV=1 - [G3V3T3_HUMAN]	49.17	8.25	5	1	1	1	2.68952e+06	194	21.1132	4.55127
C9JIC6	RANBP1	Ran-specific GTPase-activating protein (Fragment) OS=Homo sapiens GN=RANBP1 PE=1 SV=1 - [C9JIC6_HUMAN]	47.87	20.75	7	1	1	1	15572229	53	6.30942	10.0962
P32119	PRDX2	Peroxiredoxin-2 OS=Homo sapiens GN=PRDX2 PE=1 SV=5 - [PRDX2_HUMAN]	46.8736	9.09	1	1	2	3	1.00483e+07	198	21.8782	5.97314
P17858	PFKL	ATP-dependent 6-phosphofructokinase, liver type OS=Homo sapiens GN=PFKL PE=1 SV=6 - [PFKAL_HUMAN]	45.46	8.08	3	1	4	4	1.05848e+07	780	84.9642	7.50342
Q15637	SF1	Splicing factor 1 OS=Homo sapiens GN=SF1 PE=1 SV=4 - [SF01_HUMAN]	45.22	1.56	1	1	1	1	1.4245e+06	639	68.2859	8.98291
Q9NXV6	CDKN2AIP	CDKN2A-interacting protein OS=Homo sapiens GN=CDKN2AIP PE=1 SV=3 - [CARF_HUMAN]	44.31	2.41	1	1	1	1	1.61964e+06	580	61.0879	9.01221
D6RHJ7	QDPR	Dihydropteridine reductase OS=Homo sapiens GN=QDPR PE=1 SV=1 - [D6RHJ7_HUMAN]	42.85	27.78	4	1	1	1	2.66457e+06	36	3.77499	11.7075
H7C3T4	PRDX4	Peroxiredoxin-4 (Fragment) OS=Homo sapiens GN=PRDX4 PE=1 SV=1 - [H7C3T4_HUMAN]	39.94	11.18	2	1	2	2	5.19862e+06	161	18.3133	6.18896
H0Y804	AKR1C1	Aldo-keto reductase family 1 member C1 (Fragment) OS=Homo sapiens GN=AKR1C1 PE=1 SV=1 - [H0Y804_HUMAN]	39.61	3.23	7	1	1	1	7.066e+06	248	28.1597	8.79248
F8VZ52	DNM1L	Dynamin-1-like protein (Fragment) OS=Homo sapiens GN=DNM1L PE=1 SV=1 - [F8VZ52_HUMAN]	39.47	3.45	3	1	1	1	5.02006e+06	261	28.9705	6.15088
Q14683	SMC1A	Structural maintenance of chromosomes protein 1A OS=Homo sapiens GN=SMC1A PE=1 SV=2 - [SMC1A_HUMAN]	38.14	1.46	4	1	2	2	2.10893e+07	1233	143.144	7.63525
Q9GZS1	POLR1E	DNA-directed RNA polymerase I subunit RPA49 OS=Homo sapiens GN=POLR1E PE=1 SV=2 - [RPA49_HUMAN]	37.64	1.87	1	1	1	1	1.82738e+06	481	53.9279	8.55811
P23490	LOR	Loricrin OS=Homo sapiens GN=LOR PE=1 SV=2 - [LORI_HUMAN]	37.39	2.56	1	1	1	1	6.17744e+06	312	25.7445	8.08936
H0YLA4	SORD	Sorbitol dehydrogenase OS=Homo sapiens GN=SORD PE=1 SV=1 - [H0YLA4_HUMAN]	37.01	2.68	2	1	1	1	9.03951e+06	336	36.2056	7.81104
K7EJ24	DNAJC7	DnaJ homolog subfamily C member 7 (Fragment) OS=Homo sapiens GN=DNAJC7 PE=1 SV=1 - [K7EJ24_HUMAN]	36.07	7.87	2	1	1	1	6471507	89	10.2271	8.25049
Q9HCM4	EPB41L5	Band 4.1-like protein 5 OS=Homo sapiens GN=EPB41L5 PE=1 SV=3 - [E41L5_HUMAN]	35.78	1.91	1	1	1	1	4.54062e+06	733	81.8049	6.58057
E5RHD8	PTK2	Focal adhesion kinase 1 OS=Homo sapiens GN=PTK2 PE=1 SV=1 - [E5RHD8_HUMAN]	35.37	6.09	8	1	1	1	39575406	115	12.8548	7.50342
M0R088	SRRM1	Serine/arginine repetitive matrix protein 1 (Fragment) OS=Homo sapiens GN=SRRM1 PE=1 SV=1 - [M0R088_HUMAN]	35.27	1.47	4	1	1	1	4.44008e+06	681	78.093	12.0591
A0A140T9T7	TAP1	Antigen peptide transporter 1 OS=Homo sapiens GN=TAP1 PE=1 SV=1 - [A0A140T9T7_HUMAN]	34.93	1.36	2	1	1	1		808	87.1207	8.01611
A0A0J9YY99		Uncharacterized protein (Fragment) OS=Homo sapiens PE=1 SV=1 - [A0A0J9YY99_HUMAN]	34.83	9.4	3	1	1	1	4.33179e+06	117	12.9564	8.92432
P46977	STT3A	Dolichyl-diphosphooligosaccharide--protein glycosyltransferase subunit STT3A OS=Homo sapiens GN=STT3A PE=1 SV=2 - [STT3A_HUMAN]	34.75	1.56	1	1	1	1	1.06085e+06	705	80.4768	8.07471
F5GYK6	ABCF1	ATP-binding cassette sub-family F member 1 (Fragment) OS=Homo sapiens GN=ABCF1 PE=1 SV=1 - [F5GYK6_HUMAN]	34.66	10.48	3	1	1	1	2.52512e+06	105	11.682	6.21436
P35321	SPRR1A	Cornifin-A OS=Homo sapiens GN=SPRR1A PE=1 SV=2 - [SPR1A_HUMAN]	34.3	17.98	2	1	1	1	1.09749e+07	89	9.87088	8.48486
G3V5Q1	APEX1	DNA-(apurinic or apyrimidinic site) lyase (Fragment) OS=Homo sapiens GN=APEX1 PE=1 SV=1 - [G3V5Q1_HUMAN]	34.02	3.72	3	1	1	1	5.02453e+06	242	27.1079	8.76318
Q13618	CUL3	Cullin-3 OS=Homo sapiens GN=CUL3 PE=1 SV=2 - [CUL3_HUMAN]	33.72	0.91	2	1	1	1	2.2454e+06	768	88.8735	8.48486
G3V1L6	FERMT1	Chromosome 20 open reading frame 42, isoform CRA_c OS=Homo sapiens GN=FERMT1 PE=1 SV=1 - [G3V1L6_HUMAN]	33.67	2.14	2	1	1	1		420	48.2644	5.40186
G5E9S7	ARPC2	Actin related protein 2/3 complex, subunit 2, 34kDa, isoform CRA_e OS=Homo sapiens GN=ARPC2 PE=1 SV=1 - [G5E9S7_HUMAN]	33.37	23.68	4	1	1	1	4793952	38	4.14316	4.32275
J3KSJ0	RPL17	60S ribosomal protein L17 (Fragment) OS=Homo sapiens GN=RPL17 PE=3 SV=1 - [J3KSJ0_HUMAN]	32.73	17.86	10	1	1	1	6.89605e+06	56	6.50046	10.3452
Q01082	SPTBN1	Spectrin beta chain, non-erythrocytic 1 OS=Homo sapiens GN=SPTBN1 PE=1 SV=2 - [SPTB2_HUMAN]	32.71	0.38	2	1	1	1	3.39275e+06	2364	274.439	5.56689
A0A0C4DH42	IGHV3-66	Protein IGHV3-66 (Fragment) OS=Homo sapiens GN=IGHV3-66 PE=4 SV=1 - [A0A0C4DH42_HUMAN]	32.63	9.48	10	1	1	1	17541482	116	12.6903	8.1626
Q9Y5I4	PCDHAC2	Protocadherin alpha-C2 OS=Homo sapiens GN=PCDHAC2 PE=2 SV=1 - [PCDC2_HUMAN]	32.34	0.7	1	1	1	1		1007	109.383	5.41455
A0A0C4DH25	IGKV3D-20	Immunoglobulin kappa variable 3-20 OS=Homo sapiens GN=IGKV3D-20 PE=3 SV=1 - [KVD20_HUMAN]	31.86	6.03	2	1	1	1	904115	116	12.5072	4.58936
C9J7B1	GBAS	Protein NipSnap homolog 2 (Fragment) OS=Homo sapiens GN=GBAS PE=1 SV=1 - [C9J7B1_HUMAN]	31.79	13.85	4	1	1	1		65	7.93406	9.59814
D6RDP1	SEPT11	Septin-11 (Fragment) OS=Homo sapiens GN=SEPT11 PE=1 SV=1 - [D6RDP1_HUMAN]	31.76	7.94	6	1	1	1	2.84184e+06	126	14.1241	6.30322
G3V1B3	RPL21	60S ribosomal protein L21 OS=Homo sapiens GN=RPL21 PE=1 SV=1 - [G3V1B3_HUMAN]	31.74	17.24	3	1	1	1	5.33748e+06	87	9.88007	10.2866
C9JM79	PPIG	Peptidyl-prolyl cis-trans isomerase G (Fragment) OS=Homo sapiens GN=PPIG PE=1 SV=1 - [C9JM79_HUMAN]	31.1	2.87	3	1	1	1	7.64247e+06	487	55.9448	10.3159
F8VSL7	STOM	Erythrocyte band 7 integral membrane protein OS=Homo sapiens GN=STOM PE=1 SV=1 - [F8VSL7_HUMAN]	31.08	11.31	2	1	1	1		168	18.687	9.39307
C9JLG5	IFRD1	Interferon-related developmental regulator 1 (Fragment) OS=Homo sapiens GN=IFRD1 PE=1 SV=1 - [C9JLG5_HUMAN]	31.02	38.71	3	1	1	1	1.88601e+06	62	6.18581	8.23584
K7EQA9	CDC37	Hsp90 co-chaperone Cdc37 (Fragment) OS=Homo sapiens GN=CDC37 PE=1 SV=1 - [K7EQA9_HUMAN]	30.83	3.91	3	1	1	1		230	27.4175	5.18604
H0YB22	RPS14	40S ribosomal protein S14 (Fragment) OS=Homo sapiens GN=RPS14 PE=1 SV=1 - [H0YB22_HUMAN]	30.67	9.17	3	1	1	1	1.86833e+06	120	12.9336	9.84717
P40938	RFC3	Replication factor C subunit 3 OS=Homo sapiens GN=RFC3 PE=1 SV=2 - [RFC3_HUMAN]	30.05	3.93	1	1	1	1		356	40.5299	8.33838
F5H1Y3	FEN1	Flap endonuclease 1 (Fragment) OS=Homo sapiens GN=FEN1 PE=1 SV=1 - [F5H1Y3_HUMAN]	29.98	6.67	2	1	1	1	15157358	165	18.2633	7.37158
C9JH92	CRYZ	Quinone oxidoreductase (Fragment) OS=Homo sapiens GN=CRYZ PE=1 SV=1 - [C9JH92_HUMAN]	29.7	5.83	3	1	1	1	5.7671e+06	206	21.9185	8.76318
H3BT29	PML	Protein PML (Fragment) OS=Homo sapiens GN=PML PE=1 SV=1 - [H3BT29_HUMAN]	29.6	2.92	4	1	1	1	2.50168e+06	240	26.5324	5.68115
Q5TA01	GSTO1	Glutathione S-transferase omega-1 (Fragment) OS=Homo sapiens GN=GSTO1 PE=1 SV=1 - [Q5TA01_HUMAN]	29.43	5	3	1	1	1	7.50421e+06	180	20.9247	6.55127
Q6PKG0	LARP1	La-related protein 1 OS=Homo sapiens GN=LARP1 PE=1 SV=2 - [LARP1_HUMAN]	28.97	0.64	1	1	1	1		1096	123.434	8.82178
M0R0P1	FBL	rRNA 2'-O-methyltransferase fibrillarin (Fragment) OS=Homo sapiens GN=FBL PE=1 SV=1 - [M0R0P1_HUMAN]	28.8	4.82	6	1	1	1	8940426	228	24.5288	10.1108
P0C221	CCDC175	Coiled-coil domain-containing protein 175 OS=Homo sapiens GN=CCDC175 PE=4 SV=2 - [CC175_HUMAN]	28.45	1.13	2	1	1	1		793	93.5672	6.7124
G3V3D2	SPATA7	Spermatogenesis-associated protein 7 OS=Homo sapiens GN=SPATA7 PE=1 SV=1 - [G3V3D2_HUMAN]	28.45	16.67	8	1	1	2	59799456	42	4.7595	10.2573
H3BS21	HP	Haptoglobin (Fragment) OS=Homo sapiens GN=HP PE=1 SV=1 - [H3BS21_HUMAN]	28.06	4.05	7	1	1	1	1.23413e+07	222	24.7807	6.53662
I3L3X7	PSMB6	Proteasome subunit beta type-6 (Fragment) OS=Homo sapiens GN=PSMB6 PE=1 SV=1 - [I3L3X7_HUMAN]	28	9.8	3	1	1	1		102	10.6792	5.31299
Q9HCM7	FBRSL1	Fibrosin-1-like protein OS=Homo sapiens GN=FBRSL1 PE=1 SV=4 - [FBSL_HUMAN]	27.98	1.72	1	1	2	2	10666480	1045	110.839	9.67139
B4E349	METTL3	N6-adenosine-methyltransferase 70 kDa subunit OS=Homo sapiens GN=METTL3 PE=1 SV=1 - [B4E349_HUMAN]	27.95	5.23	4	1	1	1		153	16.9197	7.57666
P52907	CAPZA1	F-actin-capping protein subunit alpha-1 OS=Homo sapiens GN=CAPZA1 PE=1 SV=3 - [CAZA1_HUMAN]	27.8	8.74	1	1	2	2	9.07958e+06	286	32.9023	5.69385
G3V2I4	ITGA7	Integrin alpha-7 OS=Homo sapiens GN=ITGA7 PE=1 SV=1 - [G3V2I4_HUMAN]	27.73	7.14	4	1	1	1	1.47673e+07	98	10.4713	8.33838
G3V1M7	ACADVL	Very long-chain-specific acyl-CoA dehydrogenase, mitochondrial (Fragment) OS=Homo sapiens GN=ACADVL PE=1 SV=2 - [G3V1M7_HUMAN]	27.59	6.74	2	1	1	1		282	30.7438	8.74854
A0A087WY60	CWC25	Pre-mRNA-splicing factor CWC25 homolog OS=Homo sapiens GN=CWC25 PE=1 SV=1 - [A0A087WY60_HUMAN]	27.52	13.24	2	1	1	1	1.99887e+06	68	8.1572	9.08545
E7EW37	TNPO1	Transportin-1 OS=Homo sapiens GN=TNPO1 PE=1 SV=1 - [E7EW37_HUMAN]	27.43	8.09	2	1	1	1	7.25517e+06	136	15.5391	6.55127
H0YB56	MTDH	Protein LYRIC (Fragment) OS=Homo sapiens GN=MTDH PE=1 SV=1 - [H0YB56_HUMAN]	27.39	4.91	3	1	1	1	6687736	224	24.5016	9.75928
J3QRQ2	DCXR	L-xylulose reductase (Fragment) OS=Homo sapiens GN=DCXR PE=1 SV=1 - [J3QRQ2_HUMAN]	27.07	11.63	7	1	1	1		86	9.25564	7.44482
H3BPF7	LONP2	Lon protease homolog 2, peroxisomal (Fragment) OS=Homo sapiens GN=LONP2 PE=1 SV=3 - [H3BPF7_HUMAN]	26.71	2.54	2	1	1	1		236	25.4965	8.45557
Q86Z20	CCDC125	Coiled-coil domain-containing protein 125 OS=Homo sapiens GN=CCDC125 PE=1 SV=2 - [CC125_HUMAN]	26.59	1.17	1	1	1	1		511	58.5913	7.23975
Q8NCM2	KCNH5	Potassium voltage-gated channel subfamily H member 5 OS=Homo sapiens GN=KCNH5 PE=1 SV=3 - [KCNH5_HUMAN]	26.42	0.71	1	1	1	1		988	111.805	7.57666
H7C234	DUSP28	Dual-specificity phosphatase 28 (Fragment) OS=Homo sapiens GN=DUSP28 PE=4 SV=1 - [H7C234_HUMAN]	26.04	4.96	1	1	1	1	5.32383e+06	141	14.9865	7.15186
Q93008	USP9X	Probable ubiquitin carboxyl-terminal hydrolase FAF-X OS=Homo sapiens GN=USP9X PE=1 SV=3 - [USP9X_HUMAN]	25.83	0.43	1	1	1	1		2570	292.094	5.79541
E9PMA0	AIFM1	Apoptosis-inducing factor 1, mitochondrial OS=Homo sapiens GN=AIFM1 PE=1 SV=1 - [E9PMA0_HUMAN]	25.8	2.92	2	1	1	1	3.41488e+06	274	29.9193	5.68115
E9PJ04	SF3B2	Splicing factor 3B subunit 2 (Fragment) OS=Homo sapiens GN=SF3B2 PE=1 SV=8 - [E9PJ04_HUMAN]	25.3	1.98	4	1	1	1	3.10941e+06	353	38.3929	6.45557
Q8IXB1	DNAJC10	DnaJ homolog subfamily C member 10 OS=Homo sapiens GN=DNAJC10 PE=1 SV=2 - [DJC10_HUMAN]	25.27	1.26	1	1	1	1		793	91.0213	7.18115
Q9NUQ8	ABCF3	ATP-binding cassette sub-family F member 3 OS=Homo sapiens GN=ABCF3 PE=1 SV=2 - [ABCF3_HUMAN]	25.23	1.27	1	1	1	1		709	79.6952	6.34131
P55081	MFAP1	Microfibrillar-associated protein 1 OS=Homo sapiens GN=MFAP1 PE=1 SV=2 - [MFAP1_HUMAN]	24.71	1.82	1	1	1	1	3.14085e+06	439	51.9266	4.98291
P43897	TSFM	Elongation factor Ts, mitochondrial OS=Homo sapiens GN=TSFM PE=1 SV=2 - [EFTS_HUMAN]	24.51	2.46	1	1	1	1		325	35.3682	8.38232
Q5T3Q7	HEATR1	HEAT repeat-containing protein 1 OS=Homo sapiens GN=HEATR1 PE=1 SV=1 - [Q5T3Q7_HUMAN]	24.51	0.48	2	1	1	1		2063	233.127	6.59521
C9JIG9	OXSR1	Serine/threonine-protein kinase OSR1 OS=Homo sapiens GN=OXSR1 PE=1 SV=1 - [C9JIG9_HUMAN]	24.16	3.21	2	1	1	1	1.34074e+06	468	51.8239	7.79639
M0R3C0	TRIM28	Transcription intermediary factor 1-beta (Fragment) OS=Homo sapiens GN=TRIM28 PE=1 SV=1 - [M0R3C0_HUMAN]	22.45	4.49	2	1	1	1	1.1378e+06	178	20.1309	8.23584
O94760	DDAH1	N(G),N(G)-dimethylarginine dimethylaminohydrolase 1 OS=Homo sapiens GN=DDAH1 PE=1 SV=3 - [DDAH1_HUMAN]	21.18	3.86	1	1	1	1		285	31.1019	5.80811
Q07666	KHDRBS1	KH domain-containing, RNA-binding, signal transduction-associated protein 1 OS=Homo sapiens GN=KHDRBS1 PE=1 SV=1 - [KHDR1_HUMAN]	20.26	2.48	1	1	1	1	3.88396e+06	443	48.1972	8.66064
K7EL89	SRM	Spermidine synthase (Fragment) OS=Homo sapiens GN=SRM PE=1 SV=1 - [K7EL89_HUMAN]	20.18	12.05	2	1	1	1		83	9.31562	8.20654
C9JIJ6	GLS	Glutaminase kidney isoform, mitochondrial (Fragment) OS=Homo sapiens GN=GLS PE=1 SV=1 - [C9JIJ6_HUMAN]	20.12	4.88	3	1	1	1	2.50911e+06	164	17.9388	8.11865
C9IYB5	TRABD2A	Metalloprotease TIKI1 OS=Homo sapiens GN=TRABD2A PE=1 SV=1 - [C9IYB5_HUMAN]	19.76	1.5	2	1	1	1	7235743	333	38.1965	6.68311
P21399	ACO1	Cytoplasmic aconitate hydratase OS=Homo sapiens GN=ACO1 PE=1 SV=3 - [ACOC_HUMAN]	0	0.79	1	1	1	1	1.99367e+06	889	98.3366	6.68311
Q96PE2	ARHGEF17	Rho guanine nucleotide exchange factor 17 OS=Homo sapiens GN=ARHGEF17 PE=1 SV=1 - [ARHGH_HUMAN]	0	0.39	1	1	1	1	109437453	2063	221.535	6.29053
Q8WUI4	HDAC7	Histone deacetylase 7 OS=Homo sapiens GN=HDAC7 PE=1 SV=2 - [HDAC7_HUMAN]	0	0.74	2	1	1	1	5.13658e+06	952	102.863	7.57666
P23588	EIF4B	Eukaryotic translation initiation factor 4B OS=Homo sapiens GN=EIF4B PE=1 SV=2 - [IF4B_HUMAN]	0	2.13	2	1	1	1	4.77201e+06	611	69.1103	5.73193
P36776	LONP1	Lon protease homolog, mitochondrial OS=Homo sapiens GN=LONP1 PE=1 SV=2 - [LONM_HUMAN]	0	1.15	1	1	1	1		959	106.422	6.39209
Q8NEZ4	KMT2C	Histone-lysine N-methyltransferase 2C OS=Homo sapiens GN=KMT2C PE=1 SV=3 - [KMT2C_HUMAN]	0	0.14	1	1	1	1		4911	541.029	6.49365
P00491	PNP	Purine nucleoside phosphorylase OS=Homo sapiens GN=PNP PE=1 SV=2 - [PNPH_HUMAN]	0	3.46	1	1	1	1	4.59345e+06	289	32.0972	6.94678
P49792	RANBP2	E3 SUMO-protein ligase RanBP2 OS=Homo sapiens GN=RANBP2 PE=1 SV=2 - [RBP2_HUMAN]	0	0.22	1	1	1	1		3224	357.974	6.20166
Q9BQ87	TBL1Y	F-box-like/WD repeat-containing protein TBL1Y OS=Homo sapiens GN=TBL1Y PE=2 SV=1 - [TBL1Y_HUMAN]	0	1.72	1	1	1	1		522	56.6525	5.61768
A4UGR9	XIRP2	Xin actin-binding repeat-containing protein 2 OS=Homo sapiens GN=XIRP2 PE=1 SV=2 - [XIRP2_HUMAN]	0	0.24	1	1	1	1	6.75905e+06	3374	382.063	6.37939
H0YAL2	TRIP13	Pachytene checkpoint protein 2 homolog (Fragment) OS=Homo sapiens GN=TRIP13 PE=1 SV=1 - [H0YAL2_HUMAN]	0	4.82	2	1	1	1	4.7339e+06	249	28.2004	5.60498
H0YHU8	SART3	Squamous cell carcinoma antigen recognized by T-cells 3 (Fragment) OS=Homo sapiens GN=SART3 PE=1 SV=1 - [H0YHU8_HUMAN]	0	6.25	2	1	1	1	2.22858e+06	144	16.0753	9.15869
E7EU81	GOLGB1	Golgin subfamily B member 1 (Fragment) OS=Homo sapiens GN=GOLGB1 PE=1 SV=1 - [E7EU81_HUMAN]	0	0.43	2	1	1	2	6.17513e+06	1640	188.114	4.81787
A0A140T9W2	HLA-C	HLA class I histocompatibility antigen, Cw-6 alpha chain OS=Homo sapiens GN=HLA-C PE=1 SV=1 - [A0A140T9W2_HUMAN]	0	2.54	1	1	1	1		355	39.9159	6.25244
E9PPC8	PPP3CA	Serine/threonine-protein phosphatase (Fragment) OS=Homo sapiens GN=PPP3CA PE=1 SV=1 - [E9PPC8_HUMAN]	0	9.09	6	1	1	1	4.53814e+06	132	15.3548	5.88428
B0QZ43	ERLIN1	Erlin-1 (Fragment) OS=Homo sapiens GN=ERLIN1 PE=1 SV=1 - [B0QZ43_HUMAN]	0	4.36	4	1	1	1		275	31.0574	7.95752
H0Y865	TSC22D2	TSC22 domain family protein 2 (Fragment) OS=Homo sapiens GN=TSC22D2 PE=1 SV=1 - [H0Y865_HUMAN]	0	2.94	2	1	1	1		204	21.8052	4.83057
Q6TCH8	ME3	Mitochondrial NADP(+)-dependent malic enzyme 3 OS=Homo sapiens GN=ME3 PE=1 SV=1 - [Q6TCH8_HUMAN]	0	3.47	4	1	1	1		259	29.7682	6.771
J3QQN1	PSMB10	Proteasome subunit beta type-10 (Fragment) OS=Homo sapiens GN=PSMB10 PE=1 SV=1 - [J3QQN1_HUMAN]	0	7.97	2	1	1	1	2.07015e+06	138	14.2014	6.75635
Q2L6G8	CDSN	Corneodesmosin OS=Homo sapiens GN=CDSN PE=1 SV=1 - [Q2L6G8_HUMAN]	0	1.7	1	1	1	1	6556072	529	51.5072	8.35303
A0A0G2JL54	C4B_2	Complement C4-B OS=Homo sapiens GN=C4B_2 PE=1 SV=1 - [A0A0G2JL54_HUMAN]	0	0.35	2	1	1	1	984208	1698	187.598	7.32764
H7C2J7	STK11IP	Serine/threonine-protein kinase 11-interacting protein (Fragment) OS=Homo sapiens GN=STK11IP PE=1 SV=1 - [H7C2J7_HUMAN]	0	22.89	1	1	1	1	5.4113e+07	166	18.1814	4.62744
A0A0A6YYA4		Uncharacterized protein OS=Homo sapiens PE=4 SV=2 - [A0A0A6YYA4_HUMAN]	0	1.16	2	1	1	1	2.24416e+06	604	68.4031	9.46631
Q7RTS7	KRT74	Keratin, type II cytoskeletal 74 OS=Homo sapiens GN=KRT74 PE=1 SV=2 - [K2C74_HUMAN]	263.026	8.7	9	1	7	18	4.92288e+08	529	57.8296	7.7085

## Sheet: P-LPK Specific
Accession	Gene Symbol	Description	Score	Coverage	# Proteins	# Unique Peptides	# Peptides	# PSMs	Area	# AAs	MW [kDa]	calc. pI
P05166	PCCB	Propionyl-CoA carboxylase beta chain, mitochondrial OS=Homo sapiens GN=PCCB PE=1 SV=3 - [PCCB_HUMAN]	1146.19	64.94	14	28	28	38	3.4737e+08	539	58.1788	7.63525
P29401	TKT	Transketolase OS=Homo sapiens GN=TKT PE=1 SV=3 - [TKT_HUMAN]	315.731	25.2	4	13	13	14	6.28255e+07	623	67.8347	7.66455
P16615	ATP2A2	Sarcoplasmic/endoplasmic reticulum calcium ATPase 2 OS=Homo sapiens GN=ATP2A2 PE=1 SV=1 - [AT2A2_HUMAN]	174.183	9.69	4	9	9	9	2.4963e+07	1042	114.683	5.33838
P36578	RPL4	60S ribosomal protein L4 OS=Homo sapiens GN=RPL4 PE=1 SV=5 - [RL4_HUMAN]	148.395	21.78	3	9	9	10	1.77254e+07	427	47.6674	11.063
P46940	IQGAP1	Ras GTPase-activating-like protein IQGAP1 OS=Homo sapiens GN=IQGAP1 PE=1 SV=1 - [IQGA1_HUMAN]	90.1069	5.97	10	9	9	9	9.86973e+06	1657	189.134	6.48096
P22234	PAICS	Multifunctional protein ADE2 OS=Homo sapiens GN=PAICS PE=1 SV=3 - [PUR6_HUMAN]	168.181	16.47	3	8	8	9	1.74989e+07	425	47.0491	7.2251
P62424	RPL7A	60S ribosomal protein L7a OS=Homo sapiens GN=RPL7A PE=1 SV=2 - [RL7A_HUMAN]	151.691	28.57	3	8	8	8	2.57496e+07	266	29.977	10.6089
P36542	ATP5C1	ATP synthase subunit gamma, mitochondrial OS=Homo sapiens GN=ATP5C1 PE=1 SV=1 - [ATPG_HUMAN]	118.783	28.86	1	8	8	8	5.03781e+07	298	32.9753	9.21729
O00763	ACACB	Acetyl-CoA carboxylase 2 OS=Homo sapiens GN=ACACB PE=1 SV=3 - [ACACB_HUMAN]	806.005	11.43	7	7	25	31	1.06952e+09	2458	276.365	6.49365
A0A1B0GUA1	ALDH7A1	Alpha-aminoadipic semialdehyde dehydrogenase OS=Homo sapiens GN=ALDH7A1 PE=1 SV=1 - [A0A1B0GUA1_HUMAN]	156.658	18.81	15	7	7	7	1.01346e+07	521	56.4301	7.85498
P56192	MARS	Methionine--tRNA ligase, cytoplasmic OS=Homo sapiens GN=MARS PE=1 SV=2 - [SYMC_HUMAN]	89.9093	8.89	12	6	6	6	1.77042e+07	900	101.052	6.16357
Q9Y224	C14orf166	UPF0568 protein C14orf166 OS=Homo sapiens GN=C14orf166 PE=1 SV=1 - [CN166_HUMAN]	83.106	21.72	6	6	6	6	5.33353e+06	244	28.0507	6.65381
H0YN18	PSMA4	Proteasome subunit alpha type-4 OS=Homo sapiens GN=PSMA4 PE=1 SV=1 - [H0YN18_HUMAN]	77.6214	26.09	10	6	6	7	7.53414e+06	230	26.2656	8.32373
E9PBF6	LMNB1	Lamin-B1 OS=Homo sapiens GN=LMNB1 PE=1 SV=1 - [E9PBF6_HUMAN]	65.4042	16.28	4	6	8	8	1.35007e+07	387	44.6157	5.04639
P47897	QARS	Glutamine--tRNA ligase OS=Homo sapiens GN=QARS PE=1 SV=1 - [SYQ_HUMAN]	63.8102	8.26	14	6	6	6	7.14613e+06	775	87.7429	7.15186
O95831	AIFM1	Apoptosis-inducing factor 1, mitochondrial OS=Homo sapiens GN=AIFM1 PE=1 SV=1 - [AIFM1_HUMAN]	128.703	9.62	2	5	5	5	4.51145e+06	613	66.8589	8.95361
P05090	APOD	Apolipoprotein D OS=Homo sapiens GN=APOD PE=1 SV=1 - [APOD_HUMAN]	121.208	27.51	3	5	5	6	2.21556e+07	189	21.2618	5.14795
P51659	HSD17B4	Peroxisomal multifunctional enzyme type 2 OS=Homo sapiens GN=HSD17B4 PE=1 SV=3 - [DHB4_HUMAN]	86.8249	7.74	6	5	5	5	7.24309e+06	736	79.6363	8.83643
Q99798	ACO2	Aconitate hydratase, mitochondrial OS=Homo sapiens GN=ACO2 PE=1 SV=2 - [ACON_HUMAN]	78.5112	8.85	2	5	5	5	2.11192e+07	780	85.3719	7.60596
P50402	EMD	Emerin OS=Homo sapiens GN=EMD PE=1 SV=1 - [EMD_HUMAN]	65.5773	20.87	2	5	5	6	6.98323e+06	254	28.9759	5.50342
C9J406	IMMT	MICOS complex subunit MIC60 OS=Homo sapiens GN=IMMT PE=1 SV=1 - [C9J406_HUMAN]	62.6826	8.19	5	5	5	5	1.62499e+07	659	73.209	6.07471
O43242	PSMD3	26S proteasome non-ATPase regulatory subunit 3 OS=Homo sapiens GN=PSMD3 PE=1 SV=2 - [PSMD3_HUMAN]	58.7499	11.05	1	5	5	5	1.15602e+07	534	60.9395	8.44092
P17812	CTPS1	CTP synthase 1 OS=Homo sapiens GN=CTPS1 PE=1 SV=2 - [PYRG1_HUMAN]	52.8713	8.12	1	5	5	5	1.42404e+07	591	66.648	6.45557
Q15758	SLC1A5	Neutral amino acid transporter B(0) OS=Homo sapiens GN=SLC1A5 PE=1 SV=2 - [AAAT_HUMAN]	51.7341	11.09	4	5	5	5	1.00186e+07	541	56.5623	5.47803
K7EJE8	LONP1	Lon protease homolog, mitochondrial OS=Homo sapiens GN=LONP1 PE=1 SV=1 - [K7EJE8_HUMAN]	45.62	5.55	4	5	5	5	1.61748e+07	829	93.238	6.49365
A0A0C4DGS1	DDOST	Dolichyl-diphosphooligosaccharide--protein glycosyltransferase 48 kDa subunit OS=Homo sapiens GN=DDOST PE=1 SV=1 - [A0A0C4DGS1_HUMAN]	21.91	11.16	3	5	5	5	8498689	439	48.769	5.69385
F5H747	UBC	Polyubiquitin-C (Fragment) OS=Homo sapiens GN=UBC PE=1 SV=8 - [F5H747_HUMAN]	146.228	53.75	22	4	4	5	3.65357e+07	160	18.0618	8.32373
P62195	PSMC5	26S protease regulatory subunit 8 OS=Homo sapiens GN=PSMC5 PE=1 SV=1 - [PRS8_HUMAN]	137.63	15.02	6	4	6	6	6.79842e+06	406	45.5971	7.54736
P39748	FEN1	Flap endonuclease 1 OS=Homo sapiens GN=FEN1 PE=1 SV=1 - [FEN1_HUMAN]	95.9184	13.95	2	4	4	4	9.98982e+06	380	42.5661	8.6167
P13804	ETFA	Electron transfer flavoprotein subunit alpha, mitochondrial OS=Homo sapiens GN=ETFA PE=1 SV=1 - [ETFA_HUMAN]	92.9281	16.52	6	4	4	4	5.52265e+06	333	35.0576	8.38232
P46777	RPL5	60S ribosomal protein L5 OS=Homo sapiens GN=RPL5 PE=1 SV=3 - [RL5_HUMAN]	88.2597	17.17	2	4	4	4	2.43218e+07	297	34.3407	9.71533
E9PJH7	SLC25A22	Mitochondrial glutamate carrier 1 (Fragment) OS=Homo sapiens GN=SLC25A22 PE=1 SV=5 - [E9PJH7_HUMAN]	79.6145	14.06	16	4	4	4	1.6392e+07	313	33.2606	9.67139
E9PBZ2	HPGD	15-hydroxyprostaglandin dehydrogenase [NAD(+)] OS=Homo sapiens GN=HPGD PE=1 SV=1 - [E9PBZ2_HUMAN]	77.348	26.7	4	4	4	4	1.23837e+07	176	19.0459	7.34229
P11908	PRPS2	Ribose-phosphate pyrophosphokinase 2 OS=Homo sapiens GN=PRPS2 PE=1 SV=2 - [PRPS2_HUMAN]	75.4515	14.47	7	4	4	4	5.61668e+06	318	34.747	6.60986
P20591	MX1	Interferon-induced GTP-binding protein Mx1 OS=Homo sapiens GN=MX1 PE=1 SV=4 - [MX1_HUMAN]	62.39	6.8	4	4	4	4	1.17341e+07	662	75.4732	5.8335
O95747	OXSR1	Serine/threonine-protein kinase OSR1 OS=Homo sapiens GN=OXSR1 PE=1 SV=1 - [OXSR1_HUMAN]	56.3153	7.4	2	4	4	4	2.29488e+06	527	57.9861	6.43018
G5E972	TMPO	Lamina-associated polypeptide 2, isoforms beta/gamma OS=Homo sapiens GN=TMPO PE=1 SV=1 - [G5E972_HUMAN]	54.9192	10.87	3	4	4	4	7.86671e+06	414	46.2782	9.02686
Q9Y678	COPG1	Coatomer subunit gamma-1 OS=Homo sapiens GN=COPG1 PE=1 SV=1 - [COPG1_HUMAN]	45.25	5.03	2	4	4	4	1.4425e+07	874	97.6555	5.46533
P07686	HEXB	Beta-hexosaminidase subunit beta OS=Homo sapiens GN=HEXB PE=1 SV=3 - [HEXB_HUMAN]	38.7336	8.45	2	4	5	6	7.8887e+06	556	63.0712	6.75635
A6NJA2	USP14	Ubiquitin carboxyl-terminal hydrolase 14 OS=Homo sapiens GN=USP14 PE=1 SV=2 - [A6NJA2_HUMAN]	38.0672	8.71	4	4	4	4	5.45898e+06	448	51.0537	5.92236
M0R248	ECH1	Delta(3,5)-Delta(2,4)-dienoyl-CoA isomerase, mitochondrial (Fragment) OS=Homo sapiens GN=ECH1 PE=1 SV=1 - [M0R248_HUMAN]	36.43	13.86	2	4	4	4	6.33522e+06	267	29.231	8.00146
X1WI28	RPL10	60S ribosomal protein L10 (Fragment) OS=Homo sapiens GN=RPL10 PE=1 SV=7 - [X1WI28_HUMAN]	35.26	18	9	4	4	5	6.11015e+06	200	22.96	10.0083
P49748	ACADVL	Very long-chain specific acyl-CoA dehydrogenase, mitochondrial OS=Homo sapiens GN=ACADVL PE=1 SV=1 - [ACADV_HUMAN]	33.81	6.26	1	4	4	4	1.11528e+07	655	70.3454	8.74854
P05198	EIF2S1	Eukaryotic translation initiation factor 2 subunit 1 OS=Homo sapiens GN=EIF2S1 PE=1 SV=3 - [IF2A_HUMAN]	25.66	11.11	3	4	4	4	8479394	315	36.0894	5.08447
Q13885	TUBB2A	Tubulin beta-2A chain OS=Homo sapiens GN=TUBB2A PE=1 SV=1 - [TBB2A_HUMAN]	825.16	51.69	14	3	19	38	3.92247e+08	445	49.875	4.89404
P56545	CTBP2	C-terminal-binding protein 2 OS=Homo sapiens GN=CTBP2 PE=1 SV=1 - [CTBP2_HUMAN]	92.9133	6.29	9	3	3	3	6.90862e+06	445	48.9141	6.94678
P16422	EPCAM	Epithelial cell adhesion molecule OS=Homo sapiens GN=EPCAM PE=1 SV=2 - [EPCAM_HUMAN]	73.97	12.42	2	3	3	3	1.15079e+07	314	34.9097	7.45947
H3BRM0	PMM2	Phosphomannomutase OS=Homo sapiens GN=PMM2 PE=1 SV=1 - [H3BRM0_HUMAN]	68.6483	17.42	9	3	3	3	7.07623e+06	155	17.4987	5.65576
A0A0A0MSM0	HSPH1	Heat shock protein 105 kDa OS=Homo sapiens GN=HSPH1 PE=1 SV=1 - [A0A0A0MSM0_HUMAN]	66.71	6.52	5	3	5	5	1.13563e+07	782	88.7857	5.60498
F5H1S8	MLEC	Malectin (Fragment) OS=Homo sapiens GN=MLEC PE=1 SV=1 - [F5H1S8_HUMAN]	66.4179	21.92	4	3	3	3		146	16.7186	5.56689
J3KMX1	NUP88	Nuclear pore complex protein Nup88 (Fragment) OS=Homo sapiens GN=NUP88 PE=1 SV=1 - [J3KMX1_HUMAN]	64.95	6.03	3	3	3	3	1.22791e+07	696	78.8304	5.80811
Q9Y266	NUDC	Nuclear migration protein nudC OS=Homo sapiens GN=NUDC PE=1 SV=1 - [NUDC_HUMAN]	63.84	8.76	1	3	3	3	4.95972e+06	331	38.2191	5.37646
Q9Y6N5	SQRDL	Sulfide:quinone oxidoreductase, mitochondrial OS=Homo sapiens GN=SQRDL PE=1 SV=1 - [SQRD_HUMAN]	59.4	7.33	2	3	3	3	1.37945e+07	450	49.9289	9.11475
K7EKG4	TOMM40	Mitochondrial import receptor subunit TOM40 homolog (Fragment) OS=Homo sapiens GN=TOMM40 PE=1 SV=1 - [K7EKG4_HUMAN]	58.1064	18.45	3	3	3	3	28406423	168	18.2703	8.66064
P35637	FUS	RNA-binding protein FUS OS=Homo sapiens GN=FUS PE=1 SV=1 - [FUS_HUMAN]	53.6731	10.84	2	3	3	4	1.03581e+07	526	53.3938	9.36377
O95433	AHSA1	Activator of 90 kDa heat shock protein ATPase homolog 1 OS=Homo sapiens GN=AHSA1 PE=1 SV=1 - [AHSA1_HUMAN]	48.37	9.47	4	3	3	3	1.09288e+07	338	38.2503	5.52881
Q13501	SQSTM1	Sequestosome-1 OS=Homo sapiens GN=SQSTM1 PE=1 SV=1 - [SQSTM_HUMAN]	47.6566	12.5	3	3	3	3	5.33913e+06	440	47.6569	5.22412
Q9NSE4	IARS2	Isoleucine--tRNA ligase, mitochondrial OS=Homo sapiens GN=IARS2 PE=1 SV=2 - [SYIM_HUMAN]	45.5757	3.36	1	3	3	3	6.76228e+06	1012	113.719	7.1958
D6R904	TPM3	Tropomyosin alpha-3 chain OS=Homo sapiens GN=TPM3 PE=1 SV=1 - [D6R904_HUMAN]	42.36	70.53	21	3	6	6	1.52866e+07	95	11.0107	4.79248
H0Y8T4	MATR3	Matrin-3 (Fragment) OS=Homo sapiens GN=MATR3 PE=1 SV=1 - [H0Y8T4_HUMAN]	40.2962	8.98	11	3	3	3	4.02883e+06	334	37.7611	9.11475
P50747	HLCS	Biotin--protein ligase OS=Homo sapiens GN=HLCS PE=1 SV=1 - [BPL1_HUMAN]	37.76	4.68	1	3	3	3	9.25229e+06	726	80.7092	5.61768
P12429	ANXA3	Annexin A3 OS=Homo sapiens GN=ANXA3 PE=1 SV=3 - [ANXA3_HUMAN]	35.8569	9.6	5	3	3	3	1.09705e+07	323	36.3527	5.92236
Q9P2R7	SUCLA2	Succinate--CoA ligase [ADP-forming] subunit beta, mitochondrial OS=Homo sapiens GN=SUCLA2 PE=1 SV=3 - [SUCB1_HUMAN]	34.3282	5.4	6	3	3	3	14538857	463	50.2852	7.41553
O15460	P4HA2	Prolyl 4-hydroxylase subunit alpha-2 OS=Homo sapiens GN=P4HA2 PE=1 SV=1 - [P4HA2_HUMAN]	33.53	6.36	1	3	3	3	3.18734e+06	535	60.8636	5.70654
O94925	GLS	Glutaminase kidney isoform, mitochondrial OS=Homo sapiens GN=GLS PE=1 SV=1 - [GLSK_HUMAN]	29.74	4.19	3	3	3	3	3.0327e+06	669	73.4139	7.76709
Q5T0I0	GSN	Gelsolin (Fragment) OS=Homo sapiens GN=GSN PE=1 SV=1 - [Q5T0I0_HUMAN]	27.29	11.92	6	3	3	4	4.17168e+06	260	28.9357	7.89893
O15269	SPTLC1	Serine palmitoyltransferase 1 OS=Homo sapiens GN=SPTLC1 PE=1 SV=1 - [SPTC1_HUMAN]	23.6621	6.55	1	3	3	3	3.05293e+06	473	52.7105	6.01123
Q9NTK5	OLA1	Obg-like ATPase 1 OS=Homo sapiens GN=OLA1 PE=1 SV=2 - [OLA1_HUMAN]	20.92	6.06	3	3	3	3	5.4962e+06	396	44.7153	7.81104
O75083	WDR1	WD repeat-containing protein 1 OS=Homo sapiens GN=WDR1 PE=1 SV=4 - [WDR1_HUMAN]	0	5.45	1	3	3	3	7.92781e+06	606	66.1519	6.65381
O60763	USO1	General vesicular transport factor p115 OS=Homo sapiens GN=USO1 PE=1 SV=2 - [USO1_HUMAN]	111.82	3.01	1	2	2	2	2.82142e+06	962	107.828	4.90674
F2Z388	RPL35	60S ribosomal protein L35 OS=Homo sapiens GN=RPL35 PE=1 SV=1 - [F2Z388_HUMAN]	76.9133	23.96	2	2	2	4	4.09288e+07	96	10.638	10.2866
Q6AWB1	DKFZp686E0752	Dynactin subunit 1 OS=Homo sapiens GN=DKFZp686E0752 PE=1 SV=1 - [Q6AWB1_HUMAN]	72.3	2.47	3	2	2	2	3.02703e+06	890	98.4569	5.14795
Q00796	SORD	Sorbitol dehydrogenase OS=Homo sapiens GN=SORD PE=1 SV=4 - [DHSO_HUMAN]	62.0526	8.12	3	2	2	2	9.89014e+06	357	38.2998	7.97217
E9PKT8	NAP1L4	Nucleosome assembly protein 1-like 4 (Fragment) OS=Homo sapiens GN=NAP1L4 PE=1 SV=1 - [E9PKT8_HUMAN]	60.9709	18.34	13	2	3	3	3.74847e+06	169	19.1445	5.03369
C9JXG8	RANBP1	Ran-specific GTPase-activating protein (Fragment) OS=Homo sapiens GN=RANBP1 PE=1 SV=2 - [C9JXG8_HUMAN]	59.0891	13.79	7	2	2	2	1.03669e+07	145	16.8897	8.52881
O00487	PSMD14	26S proteasome non-ATPase regulatory subunit 14 OS=Homo sapiens GN=PSMD14 PE=1 SV=1 - [PSDE_HUMAN]	53.87	6.45	1	2	2	2	6.94085e+06	310	34.5546	6.52197
K7EMN2	PGD	6-phosphogluconate dehydrogenase, decarboxylating (Fragment) OS=Homo sapiens GN=PGD PE=1 SV=1 - [K7EMN2_HUMAN]	53.18	13.13	4	2	2	2	1.54394e+07	160	17.282	8.44092
Q8N1G4	LRRC47	Leucine-rich repeat-containing protein 47 OS=Homo sapiens GN=LRRC47 PE=1 SV=1 - [LRC47_HUMAN]	52.9611	4.46	1	2	2	2	1.3627e+06	583	63.4337	8.27979
P31689	DNAJA1	DnaJ homolog subfamily A member 1 OS=Homo sapiens GN=DNAJA1 PE=1 SV=2 - [DNJA1_HUMAN]	48.252	4.79	4	2	2	2	4.35536e+06	397	44.8395	7.07861
I3L0H8	DDX19A	ATP-dependent RNA helicase DDX19A OS=Homo sapiens GN=DDX19A PE=1 SV=1 - [I3L0H8_HUMAN]	48.08	3.58	11	2	2	2	4.03217e+06	447	50.488	6.37939
P00492	HPRT1	Hypoxanthine-guanine phosphoribosyltransferase OS=Homo sapiens GN=HPRT1 PE=1 SV=2 - [HPRT_HUMAN]	46.3678	11.47	1	2	2	3	2.7398e+06	218	24.5636	6.68311
O00515	LAD1	Ladinin-1 OS=Homo sapiens GN=LAD1 PE=1 SV=2 - [LAD1_HUMAN]	45.1219	3.87	6	2	2	2	2.77989e+06	517	57.0968	9.67139
Q6YN16	HSDL2	Hydroxysteroid dehydrogenase-like protein 2 OS=Homo sapiens GN=HSDL2 PE=1 SV=1 - [HSDL2_HUMAN]	44.5878	5.5	1	2	2	2	7.16345e+06	418	45.3655	7.98682
O95347	SMC2	Structural maintenance of chromosomes protein 2 OS=Homo sapiens GN=SMC2 PE=1 SV=2 - [SMC2_HUMAN]	44.11	1.84	2	2	2	2		1197	135.572	8.42627
C9JZR2	CTNND1	Catenin delta-1 OS=Homo sapiens GN=CTNND1 PE=1 SV=2 - [C9JZR2_HUMAN]	39.13	2.67	3	2	2	2	9.47981e+06	938	104.784	6.87354
P54727	RAD23B	UV excision repair protein RAD23 homolog B OS=Homo sapiens GN=RAD23B PE=1 SV=1 - [RD23B_HUMAN]	37.94	3.91	6	2	2	2	2.35922e+06	409	43.1446	4.84326
Q16698	DECR1	2,4-dienoyl-CoA reductase, mitochondrial OS=Homo sapiens GN=DECR1 PE=1 SV=1 - [DECR_HUMAN]	36.72	6.87	5	2	2	2	4.73907e+06	335	36.0448	9.27588
Q14517	FAT1	Protocadherin Fat 1 OS=Homo sapiens GN=FAT1 PE=1 SV=2 - [FAT1_HUMAN]	36.12	0.57	2	2	2	2	5.05296e+06	4588	505.958	4.99561
G3V0E5	TFRC	Transferrin receptor (P90, CD71), isoform CRA_c OS=Homo sapiens GN=TFRC PE=1 SV=1 - [G3V0E5_HUMAN]	35.66	2.8	2	2	2	2	1.96299e+07	679	75.9166	6.81494
B4DY09	ILF2	Interleukin enhancer-binding factor 2 OS=Homo sapiens GN=ILF2 PE=1 SV=1 - [B4DY09_HUMAN]	35.03	5.68	2	2	2	2	3.55467e+06	352	38.8862	4.94482
Q07021	C1QBP	Complement component 1 Q subcomponent-binding protein, mitochondrial OS=Homo sapiens GN=C1QBP PE=1 SV=1 - [C1QBP_HUMAN]	34.9218	9.57	3	2	2	2	8.52377e+06	282	31.3426	4.84326
Q92973	TNPO1	Transportin-1 OS=Homo sapiens GN=TNPO1 PE=1 SV=2 - [TNPO1_HUMAN]	34.9	1.89	4	2	2	2	4.88536e+06	898	102.289	4.98291
O75323	GBAS	Protein NipSnap homolog 2 OS=Homo sapiens GN=GBAS PE=1 SV=1 - [NIPS2_HUMAN]	34.11	5.94	4	2	2	2	5.1941e+06	286	33.7212	9.36377
A0A096LNZ9	ISG15	Ubiquitin-like protein ISG15 (Fragment) OS=Homo sapiens GN=ISG15 PE=1 SV=6 - [A0A096LNZ9_HUMAN]	32.95	12.59	3	2	2	2	3.61542e+06	143	15.5521	6.29053
P09661	SNRPA1	U2 small nuclear ribonucleoprotein A' OS=Homo sapiens GN=SNRPA1 PE=1 SV=2 - [RU2A_HUMAN]	32.09	7.45	3	2	2	2	5.83754e+06	255	28.3981	8.6167
O75306	NDUFS2	NADH dehydrogenase [ubiquinone] iron-sulfur protein 2, mitochondrial OS=Homo sapiens GN=NDUFS2 PE=1 SV=2 - [NDUS2_HUMAN]	31.5889	3.46	1	2	2	2	2.93029e+06	463	52.5117	7.54736
C9JTY3	TFG	Protein TFG (Fragment) OS=Homo sapiens GN=TFG PE=1 SV=1 - [C9JTY3_HUMAN]	31.08	12.5	4	2	2	2	2979750	128	14.7498	5.36377
O95394	PGM3	Phosphoacetylglucosamine mutase OS=Homo sapiens GN=PGM3 PE=1 SV=1 - [AGM1_HUMAN]	30.62	2.77	5	2	2	2		542	59.8143	6.25244
Q9UJZ1	STOML2	Stomatin-like protein 2, mitochondrial OS=Homo sapiens GN=STOML2 PE=1 SV=1 - [STML2_HUMAN]	29.998	7.02	3	2	2	2		356	38.5102	7.38623
M0QXS5	HNRNPL	Heterogeneous nuclear ribonucleoprotein L (Fragment) OS=Homo sapiens GN=HNRNPL PE=1 SV=1 - [M0QXS5_HUMAN]	29.76	3.58	2	2	2	2	5.35636e+06	530	58.4353	6.78564
Q15029	EFTUD2	116 kDa U5 small nuclear ribonucleoprotein component OS=Homo sapiens GN=EFTUD2 PE=1 SV=1 - [U5S1_HUMAN]	29.01	3.7	3	2	3	3	25293283	972	109.366	4.99561
O00425	IGF2BP3	Insulin-like growth factor 2 mRNA-binding protein 3 OS=Homo sapiens GN=IGF2BP3 PE=1 SV=2 - [IF2B3_HUMAN]	28.97	3.97	1	2	2	2	3.56508e+06	579	63.6656	8.86572
P47985	UQCRFS1	Cytochrome b-c1 complex subunit Rieske, mitochondrial OS=Homo sapiens GN=UQCRFS1 PE=1 SV=2 - [UCRI_HUMAN]	26.3	10.95	2	2	2	2	6545421	274	29.6494	8.32373
Q9Y3F4	STRAP	Serine-threonine kinase receptor-associated protein OS=Homo sapiens GN=STRAP PE=1 SV=1 - [STRAP_HUMAN]	24.82	6.86	2	2	2	2	3.14841e+06	350	38.414	5.12256
O94906	PRPF6	Pre-mRNA-processing factor 6 OS=Homo sapiens GN=PRPF6 PE=1 SV=1 - [PRP6_HUMAN]	24.29	1.91	1	2	2	2	1.42621e+06	941	106.858	8.25049
P23229	ITGA6	Integrin alpha-6 OS=Homo sapiens GN=ITGA6 PE=1 SV=5 - [ITA6_HUMAN]	24.14	1.5	2	2	2	2	1.16819e+06	1130	126.526	6.60986
P62136	PPP1CA	Serine/threonine-protein phosphatase PP1-alpha catalytic subunit OS=Homo sapiens GN=PPP1CA PE=1 SV=1 - [PP1A_HUMAN]	23.14	6.06	8	2	2	2	4.42236e+06	330	37.4878	6.32861
O75439	PMPCB	Mitochondrial-processing peptidase subunit beta OS=Homo sapiens GN=PMPCB PE=1 SV=2 - [MPPB_HUMAN]	22.26	4.09	2	2	2	2	5.74068e+06	489	54.3315	6.82959
Q969S3	ZNF622	Zinc finger protein 622 OS=Homo sapiens GN=ZNF622 PE=1 SV=1 - [ZN622_HUMAN]	21.5	4.4	1	2	2	2	1.44745e+06	477	54.2374	6.15088
F2Z2C0	DIS3	Exosome complex exonuclease RRP44 OS=Homo sapiens GN=DIS3 PE=1 SV=1 - [F2Z2C0_HUMAN]	20.5	5.19	2	2	2	2	5.82441e+06	559	63.5773	6.40479
H3BT71	RBMX	RNA-binding motif protein, X chromosome OS=Homo sapiens GN=RBMX PE=1 SV=1 - [H3BT71_HUMAN]	0	7.09	7	2	2	2	1.74616e+06	296	32.1778	9.90576
Q16836	HADH	Hydroxyacyl-coenzyme A dehydrogenase, mitochondrial OS=Homo sapiens GN=HADH PE=1 SV=3 - [HCDH_HUMAN]	0	6.05	3	2	2	2		314	34.2719	8.85107
I3L2C7	GEMIN4	Gem-associated protein 4 OS=Homo sapiens GN=GEMIN4 PE=1 SV=1 - [I3L2C7_HUMAN]	0	1.53	4	2	2	2	1.11275e+06	1047	118.745	6.18896
P68032	ACTC1	Actin, alpha cardiac muscle 1 OS=Homo sapiens GN=ACTC1 PE=1 SV=1 - [ACTC_HUMAN]	529.734	30.77	11	1	14	32	1.1571e+09	377	41.9919	5.38916
E7EQG2	EIF4A2	Eukaryotic initiation factor 4A-II OS=Homo sapiens GN=EIF4A2 PE=1 SV=1 - [E7EQG2_HUMAN]	261.926	30.11	10	1	9	9	7.61024e+07	362	41.2642	5.64307
F5H0C8	ENO2	Gamma-enolase OS=Homo sapiens GN=ENO2 PE=1 SV=1 - [F5H0C8_HUMAN]	189.507	19.68	9	1	5	6	1.43865e+08	315	34.7406	4.86865
P12235	SLC25A4	ADP/ATP translocase 1 OS=Homo sapiens GN=SLC25A4 PE=1 SV=4 - [ADT1_HUMAN]	183.214	27.85	3	1	8	11	1.73813e+08	298	33.0432	9.75928
F8VVM2	SLC25A3	Phosphate carrier protein, mitochondrial OS=Homo sapiens GN=SLC25A3 PE=1 SV=1 - [F8VVM2_HUMAN]	169.832	43.52	4	1	13	16	2.66216e+08	324	36.1376	9.26123
Q9Y277	VDAC3	Voltage-dependent anion-selective channel protein 3 OS=Homo sapiens GN=VDAC3 PE=1 SV=1 - [VDAC3_HUMAN]	89.8883	7.42	1	1	2	2	1.68008e+07	283	30.6393	8.66064
A0A0D9SEI8	YBX3	Y-box-binding protein 3 (Fragment) OS=Homo sapiens GN=YBX3 PE=1 SV=1 - [A0A0D9SEI8_HUMAN]	84.7253	39.13	3	1	2	2	2.81021e+07	92	10.5313	9.80322
A0A0U1RQV5		Uncharacterized protein (Fragment) OS=Homo sapiens PE=1 SV=1 - [A0A0U1RQV5_HUMAN]	80.76	12.73	2	1	1	1	7.11813e+06	110	11.8249	4.88135
B1ANR0	PABPC4	Polyadenylate-binding protein OS=Homo sapiens GN=PABPC4 PE=1 SV=1 - [B1ANR0_HUMAN]	79.7021	8.29	3	1	5	5	1.5643e+07	615	67.9279	9.45166
I3L1P8	SLC25A11	Mitochondrial 2-oxoglutarate/malate carrier protein (Fragment) OS=Homo sapiens GN=SLC25A11 PE=1 SV=1 - [I3L1P8_HUMAN]	77.83	5.41	2	1	1	1	1.09185e+07	296	32.1618	9.77393
H0Y2W2	ATAD3A	ATPase family AAA domain-containing protein 3A (Fragment) OS=Homo sapiens GN=ATAD3A PE=1 SV=1 - [H0Y2W2_HUMAN]	76.14	9.62	3	1	6	6	1.22356e+07	572	64.3143	9.43701
C9JDV8	NIPSNAP1	Protein NipSnap homolog 1 (Fragment) OS=Homo sapiens GN=NIPSNAP1 PE=1 SV=7 - [C9JDV8_HUMAN]	70.72	12	3	1	1	1	5.28285e+06	75	9.28169	9.81787
P26038	MSN	Moesin OS=Homo sapiens GN=MSN PE=1 SV=3 - [MOES_HUMAN]	69.3633	6.41	5	1	5	5	3.18749e+07	577	67.7778	6.40479
H7C1W5	MMS19	MMS19 nucleotide excision repair protein homolog (Fragment) OS=Homo sapiens GN=MMS19 PE=1 SV=1 - [H7C1W5_HUMAN]	67.01	7.38	2	1	1	1	2.3749e+06	149	16.4334	7.69385
A0A0C4DGP4	PRKCSH	Glucosidase 2 subunit beta (Fragment) OS=Homo sapiens GN=PRKCSH PE=1 SV=1 - [A0A0C4DGP4_HUMAN]	63.21	6.5	3	1	1	1	1.70714e+08	200	22.6133	4.31006
F8WF65	EEF1B2	Elongation factor 1-beta OS=Homo sapiens GN=EEF1B2 PE=1 SV=1 - [F8WF65_HUMAN]	58.09	51.72	4	1	1	1	1.41757e+07	29	3.1025	4.4624
P04844	RPN2	Dolichyl-diphosphooligosaccharide--protein glycosyltransferase subunit 2 OS=Homo sapiens GN=RPN2 PE=1 SV=3 - [RPN2_HUMAN]	55.65	2.22	1	1	1	1	1.32116e+07	631	69.241	5.69385
Q9H0D6	XRN2	5'-3' exoribonuclease 2 OS=Homo sapiens GN=XRN2 PE=1 SV=1 - [XRN2_HUMAN]	53.29	1.26	1	1	1	1	1.37456e+06	950	108.513	7.47412
F5H3C5	SOD2	Superoxide dismutase (Fragment) OS=Homo sapiens GN=SOD2 PE=1 SV=1 - [F5H3C5_HUMAN]	52.78	12.61	6	1	1	1	1.18892e+07	111	12.1231	8.45557
P28288	ABCD3	ATP-binding cassette sub-family D member 3 OS=Homo sapiens GN=ABCD3 PE=1 SV=1 - [ABCD3_HUMAN]	52.45	2.12	1	1	1	1		659	75.4276	9.36377
Q5VU77	UBAP2L	Ubiquitin-associated protein 2-like (Fragment) OS=Homo sapiens GN=UBAP2L PE=1 SV=1 - [Q5VU77_HUMAN]	48.48	2.57	3	1	1	1		350	37.9382	6.7417
E9PNS2	RBBP4	Histone-binding protein RBBP4 OS=Homo sapiens GN=RBBP4 PE=1 SV=1 - [E9PNS2_HUMAN]	47.34	22.58	4	1	1	1		62	7.54475	4.83057
A0A0C4DH52	FAM120A	Constitutive coactivator of PPAR-gamma-like protein 1 (Fragment) OS=Homo sapiens GN=FAM120A PE=1 SV=1 - [A0A0C4DH52_HUMAN]	46.06	3.43	2	1	1	1	1.56961e+06	495	54.0272	7.51807
Q5T750	XP32	Skin-specific protein 32 OS=Homo sapiens GN=XP32 PE=1 SV=1 - [XP32_HUMAN]	45.66	3.2	1	1	1	1	1.3635e+07	250	26.2193	7.97217
Q12907	LMAN2	Vesicular integral-membrane protein VIP36 OS=Homo sapiens GN=LMAN2 PE=1 SV=1 - [LMAN2_HUMAN]	45.54	3.09	1	1	1	1		356	40.2031	6.94678
F8VRJ2	NAP1L1	Nucleosome assembly protein 1-like 1 (Fragment) OS=Homo sapiens GN=NAP1L1 PE=1 SV=1 - [F8VRJ2_HUMAN]	43.78	23.68	13	1	2	2	6.61736e+06	114	13.4918	4.64014
E9PQ34	SERPINH1	Serpin H1 (Fragment) OS=Homo sapiens GN=SERPINH1 PE=1 SV=1 - [E9PQ34_HUMAN]	43.05	10.56	10	1	1	1		142	15.2919	8.83643
G8JLG2	CDSN	Corneodesmosin OS=Homo sapiens GN=CDSN PE=1 SV=1 - [G8JLG2_HUMAN]	41.04	3.4	3	1	1	1	1.14209e+07	529	51.5753	8.44092
C9JHP4	EIF3L	Eukaryotic translation initiation factor 3 subunit L (Fragment) OS=Homo sapiens GN=EIF3L PE=1 SV=1 - [C9JHP4_HUMAN]	40.89	6.67	5	1	1	1	2.09752e+06	150	17.7488	5.021
A0A0B4J1W3	NAA15	N-alpha-acetyltransferase 15, NatA auxiliary subunit OS=Homo sapiens GN=NAA15 PE=1 SV=1 - [A0A0B4J1W3_HUMAN]	40.54	1.04	2	1	1	1		865	101.137	7.41553
B1APQ0	PITRM1	Presequence protease, mitochondrial (Fragment) OS=Homo sapiens GN=PITRM1 PE=1 SV=1 - [B1APQ0_HUMAN]	40.26	5.43	3	1	1	1	3.9032e+06	184	20.1933	8.17725
A0A1B0GV93	HSD17B12	Very-long-chain 3-oxoacyl-CoA reductase OS=Homo sapiens GN=HSD17B12 PE=1 SV=1 - [A0A1B0GV93_HUMAN]	39.87	5.43	2	1	1	1		276	30.342	9.46631
P0DN76	U2AF1L5	Splicing factor U2AF 35 kDa subunit-like protein OS=Homo sapiens GN=U2AF1L5 PE=1 SV=1 - [U2AF5_HUMAN]	39.4	5.42	1	1	1	1	2.27292e+06	240	27.8545	8.80713
Q6UXN9	WDR82	WD repeat-containing protein 82 OS=Homo sapiens GN=WDR82 PE=1 SV=1 - [WDR82_HUMAN]	39.0582	1.92	1	1	1	2	1.16886e+07	313	35.0565	7.69385
B4DXW1	ACTR3	Actin-related protein 3 OS=Homo sapiens GN=ACTR3 PE=1 SV=1 - [B4DXW1_HUMAN]	38.94	2.45	3	1	1	1	1.27646e+06	367	41.9773	5.61768
M0QXN5	NUP62	Nuclear pore glycoprotein p62 OS=Homo sapiens GN=NUP62 PE=1 SV=1 - [M0QXN5_HUMAN]	38.43	2.47	2	1	1	1	1.59253e+07	446	45.5876	5.37646
P36871	PGM1	Phosphoglucomutase-1 OS=Homo sapiens GN=PGM1 PE=1 SV=3 - [PGM1_HUMAN]	38.13	2.14	1	1	1	1	1.00988e+06	562	61.4105	6.75635
P69849	NOMO3	Nodal modulator 3 OS=Homo sapiens GN=NOMO3 PE=3 SV=2 - [NOMO3_HUMAN]	37.95	0.9	6	1	1	1	766832	1222	134.049	5.66846
E9PFD4	BZW2	BZW2 protein OS=Homo sapiens GN=BZW2 PE=1 SV=2 - [E9PFD4_HUMAN]	37.79	4.76	6	1	1	1	3.37303e+06	189	21.4973	5.50342
E5RIU6	CDK1	Cyclin-dependent kinase 1 (Fragment) OS=Homo sapiens GN=CDK1 PE=1 SV=2 - [E5RIU6_HUMAN]	37.7	5.29	4	1	1	1		189	21.7245	8.51416
Q13564	NAE1	NEDD8-activating enzyme E1 regulatory subunit OS=Homo sapiens GN=NAE1 PE=1 SV=1 - [ULA1_HUMAN]	37.06	1.69	1	1	1	1	1.39299e+06	534	60.2086	5.40186
J3QL07	KPNA2	Importin subunit alpha-1 OS=Homo sapiens GN=KPNA2 PE=1 SV=1 - [J3QL07_HUMAN]	36.8	24	4	1	1	1		50	5.49966	9.56885
P11172	UMPS	Uridine 5'-monophosphate synthase OS=Homo sapiens GN=UMPS PE=1 SV=1 - [UMPS_HUMAN]	36.45	2.29	1	1	1	1	4.21215e+06	480	52.1886	7.23975
Q9BRP8	PYM1	Partner of Y14 and mago OS=Homo sapiens GN=PYM1 PE=1 SV=1 - [PYM1_HUMAN]	36.02	8.82	1	1	1	1	2.4209e+06	204	22.642	9.45166
Q5SZR1	MRPL9	39S ribosomal protein L9, mitochondrial OS=Homo sapiens GN=MRPL9 PE=1 SV=1 - [Q5SZR1_HUMAN]	35.88	3.43	2	1	1	1	954593	233	26.1682	10.0669
A0A0A0MTN9	FDXR	NADPH:adrenodoxin oxidoreductase, mitochondrial OS=Homo sapiens GN=FDXR PE=1 SV=1 - [A0A0A0MTN9_HUMAN]	35.76	2.05	8	1	1	1	2.45436e+06	439	47.9981	6.7417
H0Y394	HDLBP	Vigilin (Fragment) OS=Homo sapiens GN=HDLBP PE=1 SV=1 - [H0Y394_HUMAN]	35.49	1.23	3	1	1	1	2.91229e+06	973	108.776	7.79639
U3KQI3	PLS3	Plastin-3 (Fragment) OS=Homo sapiens GN=PLS3 PE=1 SV=1 - [U3KQI3_HUMAN]	35.34	5.49	5	1	1	1	1.41394e+06	164	18.9825	4.98291
A0A0U1RRC2	GMPPA	Mannose-1-phosphate guanyltransferase alpha (Fragment) OS=Homo sapiens GN=GMPPA PE=1 SV=1 - [A0A0U1RRC2_HUMAN]	35.04	12.28	2	1	1	1	4.49296e+06	114	11.8842	7.51807
H7C1V0	CTSD	Cathepsin D (Fragment) OS=Homo sapiens GN=CTSD PE=1 SV=1 - [H7C1V0_HUMAN]	34.69	4.23	7	1	1	1	3.74414e+06	189	20.3585	8.44092
P82930	MRPS34	28S ribosomal protein S34, mitochondrial OS=Homo sapiens GN=MRPS34 PE=1 SV=2 - [RT34_HUMAN]	33.84	3.21	2	1	1	1	1.93205e+06	218	25.6345	9.979
P06730	EIF4E	Eukaryotic translation initiation factor 4E OS=Homo sapiens GN=EIF4E PE=1 SV=2 - [IF4E_HUMAN]	33.36	6.45	2	1	1	1	4.74606e+06	217	25.0815	6.15088
H0YDS9	NASP	Nuclear autoantigenic sperm protein (Fragment) OS=Homo sapiens GN=NASP PE=1 SV=1 - [H0YDS9_HUMAN]	33.36	5.71	5	1	1	1		175	18.8592	4.76709
Q27J81	INF2	Inverted formin-2 OS=Homo sapiens GN=INF2 PE=1 SV=2 - [INF2_HUMAN]	33.13	0.88	1	1	1	1	2.10153e+06	1249	135.54	5.37646
F8WF02	PDHB	Pyruvate dehydrogenase E1 component subunit beta, mitochondrial OS=Homo sapiens GN=PDHB PE=1 SV=1 - [F8WF02_HUMAN]	32.89	3.19	3	1	1	1		251	27.6331	7.89893
Q8TF72	SHROOM3	Protein Shroom3 OS=Homo sapiens GN=SHROOM3 PE=1 SV=2 - [SHRM3_HUMAN]	32.57	0.45	1	1	1	1	3.652e+08	1996	216.724	7.79639
E9PE82	ACADS	Short-chain-specific acyl-CoA dehydrogenase, mitochondrial OS=Homo sapiens GN=ACADS PE=1 SV=1 - [E9PE82_HUMAN]	32.53	3.19	2	1	1	1	7.93201e+06	408	43.9837	8.35303
E9PI14	MRPL16	39S ribosomal protein L16, mitochondrial (Fragment) OS=Homo sapiens GN=MRPL16 PE=1 SV=1 - [E9PI14_HUMAN]	32.17	11.63	2	1	1	1	4.93423e+06	86	9.57598	10.1987
O00505	KPNA3	Importin subunit alpha-4 OS=Homo sapiens GN=KPNA3 PE=1 SV=2 - [IMA4_HUMAN]	31.75	1.92	1	1	1	1	1.95504e+06	521	57.7748	4.94482
O75489	NDUFS3	NADH dehydrogenase [ubiquinone] iron-sulfur protein 3, mitochondrial OS=Homo sapiens GN=NDUFS3 PE=1 SV=1 - [NDUS3_HUMAN]	31.75	2.65	1	1	1	1		264	30.2227	7.50342
Q14566	MCM6	DNA replication licensing factor MCM6 OS=Homo sapiens GN=MCM6 PE=1 SV=1 - [MCM6_HUMAN]	31.1	1.22	1	1	1	1		821	92.8312	5.41455
A0A0D9SF54	SPTAN1	Spectrin alpha chain, non-erythrocytic 1 OS=Homo sapiens GN=SPTAN1 PE=1 SV=1 - [A0A0D9SF54_HUMAN]	31	0.37	3	1	1	1	3.48807e+06	2457	282.662	5.33838
A0A0U1RQT9	SYPL1	Synaptophysin-like protein 1 (Fragment) OS=Homo sapiens GN=SYPL1 PE=1 SV=1 - [A0A0U1RQT9_HUMAN]	30.69	8.15	3	1	1	1		135	14.9573	5.77002
H0YFG1	EPS8	Epidermal growth factor receptor kinase substrate 8 (Fragment) OS=Homo sapiens GN=EPS8 PE=1 SV=1 - [H0YFG1_HUMAN]	30.51	23.53	2	1	1	1	1.37877e+07	68	7.13759	8.73389
J3KSR8	SRSF1	Serine/arginine-rich-splicing factor 1 (Fragment) OS=Homo sapiens GN=SRSF1 PE=1 SV=1 - [J3KSR8_HUMAN]	30.46	8.39	3	1	1	1	6.76195e+06	143	16.4403	11.4438
Q8N1B4	VPS52	Vacuolar protein sorting-associated protein 52 homolog OS=Homo sapiens GN=VPS52 PE=1 SV=1 - [VPS52_HUMAN]	30.38	0.97	1	1	1	1	2.54201e+06	723	82.1696	5.98584
Q9H2G2	SLK	STE20-like serine/threonine-protein kinase OS=Homo sapiens GN=SLK PE=1 SV=1 - [SLK_HUMAN]	29.94	0.89	1	1	1	1	2.41751e+06	1235	142.607	5.14795
J3QKT4	PYCR1	Pyrroline-5-carboxylate reductase (Fragment) OS=Homo sapiens GN=PYCR1 PE=1 SV=1 - [J3QKT4_HUMAN]	29.33	5.37	7	1	1	1	1.37821e+07	242	25.6103	6.60986
Q8NHZ8	CDC26	Anaphase-promoting complex subunit CDC26 OS=Homo sapiens GN=CDC26 PE=1 SV=1 - [CDC26_HUMAN]	29.25	8.24	1	1	1	1	797877	85	9.77103	6.81494
A8MU58	AIMP2	Aminoacyl tRNA synthase complex-interacting multifunctional protein 2 OS=Homo sapiens GN=AIMP2 PE=1 SV=2 - [A8MU58_HUMAN]	29.1	5.37	3	1	1	1	8.45516e+06	242	26.7429	8.07471
Q6P587	FAHD1	Acylpyruvase FAHD1, mitochondrial OS=Homo sapiens GN=FAHD1 PE=1 SV=2 - [FAHD1_HUMAN]	28.87	3.13	1	1	1	1	4.65618e+06	224	24.8267	7.38623
K7EQ66	NCLN	Nicalin (Fragment) OS=Homo sapiens GN=NCLN PE=1 SV=1 - [K7EQ66_HUMAN]	28.75	12.73	6	1	1	1	2.28152e+06	110	12.5805	7.69385
B8ZZL6	CAPG	Macrophage-capping protein (Fragment) OS=Homo sapiens GN=CAPG PE=1 SV=1 - [B8ZZL6_HUMAN]	28.72	3.21	3	1	1	1		218	24.0712	6.63916
M0QYV5	CLPP	ATP-dependent Clp protease proteolytic subunit (Fragment) OS=Homo sapiens GN=CLPP PE=1 SV=1 - [M0QYV5_HUMAN]	28.5	6.88	3	1	1	1	3.16715e+06	160	16.9804	9.39307
S4R3D5	AKR1C3	Aldo-keto reductase family 1 member C3 (Fragment) OS=Homo sapiens GN=AKR1C3 PE=1 SV=1 - [S4R3D5_HUMAN]	28.26	5.16	7	1	1	1	5.97422e+06	155	17.5521	6.53662
Q9NX58	LYAR	Cell growth-regulating nucleolar protein OS=Homo sapiens GN=LYAR PE=1 SV=2 - [LYAR_HUMAN]	28.02	4.75	1	1	1	1	6.94192e+06	379	43.5879	9.53955
B4DIP2	ERBIN	Erbin OS=Homo sapiens GN=ERBIN PE=1 SV=1 - [B4DIP2_HUMAN]	27.84	1.15	2	1	1	1		610	68.5262	5.65576
Q5JXT2	NOP56	Nucleolar protein 56 (Fragment) OS=Homo sapiens GN=NOP56 PE=1 SV=1 - [Q5JXT2_HUMAN]	27.71	3.56	2	1	1	1	2.81471e+06	281	31.2335	7.76709
V9GY57	SMC1A	Structural maintenance of chromosomes protein 1A (Fragment) OS=Homo sapiens GN=SMC1A PE=1 SV=1 - [V9GY57_HUMAN]	27.7	3.58	3	1	1	1	4.44631e+06	279	31.5149	6.81494
K7EJ01	AP2B1	AP-2 complex subunit beta (Fragment) OS=Homo sapiens GN=AP2B1 PE=1 SV=1 - [K7EJ01_HUMAN]	27.69	7.32	9	1	1	1		164	18.5948	4.80518
F5H4E5	KIAA2026	Uncharacterized protein KIAA2026 (Fragment) OS=Homo sapiens GN=KIAA2026 PE=1 SV=1 - [F5H4E5_HUMAN]	27.31	1.13	2	1	1	1	6.46436e+06	617	70.0349	5.70654
E7EMD0	POR	NADPH--cytochrome P450 reductase OS=Homo sapiens GN=POR PE=1 SV=1 - [E7EMD0_HUMAN]	26.81	1.91	3	1	1	1		418	47.3721	7.81104
Q9Y696	CLIC4	Chloride intracellular channel protein 4 OS=Homo sapiens GN=CLIC4 PE=1 SV=4 - [CLIC4_HUMAN]	26.59	7.91	4	1	3	4	1.15155e+07	253	28.7537	5.59229
A0A087WY74	CSNK2A1	Casein kinase II subunit alpha (Fragment) OS=Homo sapiens GN=CSNK2A1 PE=1 SV=1 - [A0A087WY74_HUMAN]	26.3	5.93	4	1	1	1	3.96984e+06	118	13.7508	6.88818
P30050	RPL12	60S ribosomal protein L12 OS=Homo sapiens GN=RPL12 PE=1 SV=1 - [RL12_HUMAN]	26.21	5.45	1	1	1	1		165	17.8075	9.42236
Q92979	EMG1	Ribosomal RNA small subunit methyltransferase NEP1 OS=Homo sapiens GN=EMG1 PE=1 SV=4 - [NEP1_HUMAN]	26.11	4.1	1	1	1	1	2.31317e+06	244	26.7032	9.17334
Q9Y619	SLC25A15	Mitochondrial ornithine transporter 1 OS=Homo sapiens GN=SLC25A15 PE=1 SV=1 - [ORNT1_HUMAN]	24.88	3.32	1	1	1	1	2.83885e+06	301	32.7147	9.12939
A0A087WVD1	LENG9	Leukocyte receptor cluster member 9 OS=Homo sapiens GN=LENG9 PE=1 SV=1 - [A0A087WVD1_HUMAN]	24.82	1.67	2	1	1	2		478	50.7353	7.50342
F5H026	ZNF880	Zinc finger protein 880 OS=Homo sapiens GN=ZNF880 PE=4 SV=1 - [F5H026_HUMAN]	24.53	5.6	1	1	1	2	308376	125	14.2003	8.27979
P78406	RAE1	mRNA export factor OS=Homo sapiens GN=RAE1 PE=1 SV=1 - [RAE1L_HUMAN]	24.41	1.63	1	1	1	1	3.17653e+06	368	40.9419	7.82568
H0Y2Y8	ZYX	Zyxin (Fragment) OS=Homo sapiens GN=ZYX PE=1 SV=1 - [H0Y2Y8_HUMAN]	23.71	2.78	2	1	1	1	4691255	540	57.6063	6.87354
Q92905	COPS5	COP9 signalosome complex subunit 5 OS=Homo sapiens GN=COPS5 PE=1 SV=4 - [CSN5_HUMAN]	23.31	2.99	1	1	1	1		334	37.5547	6.53662
O75822	EIF3J	Eukaryotic translation initiation factor 3 subunit J OS=Homo sapiens GN=EIF3J PE=1 SV=2 - [EIF3J_HUMAN]	23.27	3.1	1	1	1	1	1.0117e+06	258	29.0445	4.83057
K7ELD9	SYNGR2	Synaptogyrin-2 OS=Homo sapiens GN=SYNGR2 PE=1 SV=1 - [K7ELD9_HUMAN]	23.09	12.31	4	1	1	1		65	6.73937	9.37842
F5GWH2	ACSL3	Long-chain-fatty-acid--CoA ligase 3 (Fragment) OS=Homo sapiens GN=ACSL3 PE=1 SV=1 - [F5GWH2_HUMAN]	22.81	7.09	2	1	1	1		141	15.3831	8.01611
J3KS22	DCXR	L-xylulose reductase (Fragment) OS=Homo sapiens GN=DCXR PE=1 SV=8 - [J3KS22_HUMAN]	22.76	4.48	3	1	1	1		223	23.7886	8.20654
B4DEP1	ADSL	Adenylosuccinate lyase OS=Homo sapiens GN=ADSL PE=1 SV=1 - [B4DEP1_HUMAN]	22.65	10.24	10	1	1	1	3.76696e+06	127	14.2758	6.25244
Q9UBF2	COPG2	Coatomer subunit gamma-2 OS=Homo sapiens GN=COPG2 PE=1 SV=1 - [COPG2_HUMAN]	22.51	1.15	1	1	1	1		871	97.5596	5.80811
A0A0G2JH46	HLA-DRA	HLA class II histocompatibility antigen, DR alpha chain OS=Homo sapiens GN=HLA-DRA PE=1 SV=1 - [A0A0G2JH46_HUMAN]	22.27	2.62	5	1	1	1		229	25.8292	5.10986
P04004	VTN	Vitronectin OS=Homo sapiens GN=VTN PE=1 SV=1 - [VTNC_HUMAN]	22.2	1.05	3	1	1	1		478	54.2712	5.79541
P48147	PREP	Prolyl endopeptidase OS=Homo sapiens GN=PREP PE=1 SV=2 - [PPCE_HUMAN]	21.88	0.99	1	1	1	1		710	80.648	5.85889
Q8N957	ANKFN1	Ankyrin repeat and fibronectin type-III domain-containing protein 1 OS=Homo sapiens GN=ANKFN1 PE=2 SV=2 - [ANKF1_HUMAN]	21.85	0.92	2	1	1	1		763	87.5483	8.39697
A8MU39	PPP5C	Serine/threonine-protein phosphatase OS=Homo sapiens GN=PPP5C PE=1 SV=1 - [A8MU39_HUMAN]	21.7	2.96	3	1	1	1	589346	371	42.3669	6.3667
M0R1K3	PAFAH1B3	Platelet-activating factor acetylhydrolase IB subunit gamma (Fragment) OS=Homo sapiens GN=PAFAH1B3 PE=1 SV=1 - [M0R1K3_HUMAN]	21.38	3.96	2	1	1	1	1.5324e+06	202	22.6125	6.84424
C9JZ53	IPO5	Importin-5 (Fragment) OS=Homo sapiens GN=IPO5 PE=1 SV=1 - [C9JZ53_HUMAN]	21.31	12.99	8	1	1	1		77	8.67947	4.84326
Q13367	AP3B2	AP-3 complex subunit beta-2 OS=Homo sapiens GN=AP3B2 PE=1 SV=2 - [AP3B2_HUMAN]	0	0.74	2	1	1	1		1082	118.985	5.59229
P54289	CACNA2D1	Voltage-dependent calcium channel subunit alpha-2/delta-1 OS=Homo sapiens GN=CACNA2D1 PE=1 SV=3 - [CA2D1_HUMAN]	0	0.63	1	1	1	1		1103	124.49	5.2749
Q92833	JARID2	Protein Jumonji OS=Homo sapiens GN=JARID2 PE=1 SV=2 - [JARD2_HUMAN]	0	0.48	1	1	1	1		1246	138.648	9.37842
Q5VWZ2	LYPLAL1	Lysophospholipase-like protein 1 OS=Homo sapiens GN=LYPLAL1 PE=1 SV=3 - [LYPL1_HUMAN]	0	4.22	1	1	1	1		237	26.2994	7.84033
M0QXC3	TIMM50	Mitochondrial import inner membrane translocase subunit TIM50 (Fragment) OS=Homo sapiens GN=TIMM50 PE=1 SV=1 - [M0QXC3_HUMAN]	0	15.32	8	1	1	1	5.03299e+06	111	11.6318	6.53662
E7ESB6	GIGYF2	PERQ amino acid-rich with GYF domain-containing protein 2 (Fragment) OS=Homo sapiens GN=GIGYF2 PE=1 SV=1 - [E7ESB6_HUMAN]	0	0.96	3	1	1	1	8.34371e+06	836	96.1816	5.13525
E9PGT3	RPS6KA1	Ribosomal protein S6 kinase OS=Homo sapiens GN=RPS6KA1 PE=1 SV=1 - [E9PGT3_HUMAN]	0	1.8	2	1	1	1	2.78358e+06	724	81.4202	7.97217
C9JIS1	GNB2	Guanine nucleotide-binding protein G(I)/G(S)/G(T) subunit beta-2 (Fragment) OS=Homo sapiens GN=GNB2 PE=1 SV=1 - [C9JIS1_HUMAN]	0	5.17	4	1	1	1		232	25.5215	7.03467
H0YDK8	PUM1	Pumilio homolog 1 (Fragment) OS=Homo sapiens GN=PUM1 PE=1 SV=1 - [H0YDK8_HUMAN]	0	1.22	1	1	1	1	1.931e+06	900	95.7479	7.62061
C9JB90	RAB6B	Ras-related protein Rab-6B (Fragment) OS=Homo sapiens GN=RAB6B PE=4 SV=1 - [C9JB90_HUMAN]	0	22.45	49	1	1	1		49	5.85384	4.81787
Q5QPE2	SEC23B	Protein transport protein Sec23B (Fragment) OS=Homo sapiens GN=SEC23B PE=1 SV=1 - [Q5QPE2_HUMAN]	0	3.93	2	1	1	1	2.58912e+06	331	37.119	7.26904
H0YHS6	YARS2	Tyrosine--tRNA ligase (Fragment) OS=Homo sapiens GN=YARS2 PE=1 SV=1 - [H0YHS6_HUMAN]	0	6.19	2	1	1	1		291	32.1645	8.39697
C9J4N6	IDH1	Isocitrate dehydrogenase [NADP] cytoplasmic (Fragment) OS=Homo sapiens GN=IDH1 PE=1 SV=1 - [C9J4N6_HUMAN]	0	12.74	2	1	2	2	1.06128e+07	157	17.7083	8.38232
E9PRK2	NARS2	Probable asparagine--tRNA ligase, mitochondrial (Fragment) OS=Homo sapiens GN=NARS2 PE=1 SV=1 - [E9PRK2_HUMAN]	0	4.98	2	1	1	1	1.51417e+06	241	27.1881	9.02686
K7ER88	ACAA2	3-ketoacyl-CoA thiolase, mitochondrial (Fragment) OS=Homo sapiens GN=ACAA2 PE=1 SV=1 - [K7ER88_HUMAN]	0	12.5	6	1	1	1		72	7.59377	5.85889
H7BYK1	TES	Testin (Fragment) OS=Homo sapiens GN=TES PE=1 SV=1 - [H7BYK1_HUMAN]	0	6.25	2	1	1	1		192	21.9736	7.66455
J3QRY4	PSMD11	26S proteasome non-ATPase regulatory subunit 11 (Fragment) OS=Homo sapiens GN=PSMD11 PE=1 SV=8 - [J3QRY4_HUMAN]	0	5.35	2	1	1	1	9.42197e+06	187	21.096	5.41455
A0A087X142	SEPT8	Septin-8 OS=Homo sapiens GN=SEPT8 PE=1 SV=1 - [A0A087X142_HUMAN]	0	2.11	1	1	1	1	502812	426	49.3251	6.20166
A0A0A0MTS7	TTN	Titin OS=Homo sapiens GN=TTN PE=1 SV=1 - [A0A0A0MTS7_HUMAN]	0	0.04	3	1	2	3	8.33272e+06	35991	3992.17	6.39209
P08729	KRT7	Keratin, type II cytoskeletal 7 OS=Homo sapiens GN=KRT7 PE=1 SV=5 - [K2C7_HUMAN]	402.16	11.73	16	1	9	30	7.75533e+08	469	51.3543	5.47803
Q14CN4	KRT72	Keratin, type II cytoskeletal 72 OS=Homo sapiens GN=KRT72 PE=1 SV=2 - [K2C72_HUMAN]	244.091	7.05	5	1	5	16	5.34283e+08	511	55.8424	6.88818
Q7Z3Z0	KRT25	Keratin, type I cytoskeletal 25 OS=Homo sapiens GN=KRT25 PE=1 SV=1 - [K1C25_HUMAN]	241.003	4.22	3	1	3	10	1.51442e+09	450	49.2874	5.08447
U3KPR1	KRT86	Keratin, type II cuticular Hb6 (Fragment) OS=Homo sapiens GN=KRT86 PE=1 SV=1 - [U3KPR1_HUMAN]	70.881	10.49	11	1	2	4	2.72615e+08	143	15.3714	8.48486
