# Supplementary material for: Anti-tumor effects of P-LPK-CPT, a peptide-camptothecin conjugate, in colorectal cancer
Source: Commun Biol. 2022 Nov 14;5:1248. doi: 10.1038/s42003-022-04191-1 (PMC9663589; doi:10.1038/s42003-022-04191-1)
Supplement: Supplementary file 5 — Supplementary Data 2 [file 42003_2022_4191_MOESM5_ESM.xlsx]

## Sheet: P-LPK Specific
Accession	location	Probability
P46940	cytoplasm	0.999999
P36578	cytoplasm	0.737078
P22234	cytoplasm	0.999991
P62424	cytoplasm	0.9848
O00763	cytoplasm	1
P56192	cytoplasm	1
P47897	cytoplasm	1
P17812	cytoplasm	0.996778
O43242	cytoplasm	0.935455
P20591	cytoplasm	0.999999
O95747	cytoplasm	1
P05198	cytoplasm	0.998801
P11908	cytoplasm	0.999549
P46777	cytoplasm	1
P50747	cytoplasm	0.983421
O75083	cytoplasm	0.992302
Q13885	cytoplasm	0.958052
Q9NTK5	cytoplasm	0.885326
Q15029	cytoplasm	1
Q6AWB1	cytoplasm	1
Q8N1G4	cytoplasm	0.999999
O95394	cytoplasm	0.999996
Q9UJZ1	cytoplasm	0.936591
Q9Y3F4	cytoplasm	0.961188
Q00796	cytoplasm	1
P62136	cytoplasm	1
O75323	cytoplasm	0.975812
P00492	cytoplasm	1
Q8TF72	cytoplasm	0.138138
Q9H2G2	cytoplasm	1
P48147	cytoplasm	1
P26038	cytoplasm	1
P36871	cytoplasm	1
Q13564	cytoplasm	0.99284
O00505	cytoplasm	0.998536
P11172	cytoplasm	1
P08729	cytoplasm	0.992158
Q7Z3Z0	cytoplasm	0.975771
P68032	cytoplasm	1
Q92905	cytoplasm	0.849283
Q5VWZ2	cytoplasm	0.994378
Q5T750	cytoplasm	0.51091
P06730	cytoplasm	0.999901
P30050	cytoplasm	0.539402
O15460	endoplasmic_reticulum	1
O15269	endoplasmic_reticulum	0.999719
O95433	endoplasmic_reticulum	0.993754
Q6YN16	endoplasmic_reticulum	0.999762
P31689	endoplasmic_reticulum	0.937455
P04844	endoplasmic_reticulum	0.99995
P05090	extracellular	1
P16422	extracellular	0.999968
Q14517	extracellular	1
P23229	extracellular	0.998593
O00515	extracellular	0.999662
O00487	extracellular	0.167328
P69849	extracellular	0.951141
P04004	extracellular	1
Q9Y678	golgi	1
O60763	golgi	1
Q13367	golgi	1
Q9UBF2	golgi	1
Q12907	golgi	1
O75822	golgi	0.010256
Q9Y696	golgi	0.999999
P07686	lysosome	1
P05166	mitochondrion	1
P29401	mitochondrion	0.995169
P36542	mitochondrion	1
Q99798	mitochondrion	1
O95831	mitochondrion	1
P49748	mitochondrion	1
P13804	mitochondrion	1
O94925	mitochondrion	0.999999
Q9P2R7	mitochondrion	1
Q9Y6N5	mitochondrion	1
O75439	mitochondrion	1
O75306	mitochondrion	1
Q16698	mitochondrion	1
Q16836	mitochondrion	1
Q07021	mitochondrion	1
P47985	mitochondrion	1
P12235	mitochondrion	1
Q9Y619	mitochondrion	1
Q9Y277	mitochondrion	1
O75489	mitochondrion	1
Q5SZR1	mitochondrion	1
P82930	mitochondrion	0.999998
A0A1B0GUA1	NA	NA
E9PBF6	NA	NA
H0YN18	NA	NA
K7EJE8	NA	NA
C9J406	NA	NA
A0A0C4DGS1	NA	NA
A6NJA2	NA	NA
G5E972	NA	NA
E9PJH7	NA	NA
M0R248	NA	NA
X1WI28	NA	NA
E9PBZ2	NA	NA
F5H747	NA	NA
Q9NSE4	NA	NA
A0A0A0MSM0	NA	NA
J3KMX1	NA	NA
P56545	NA	NA
Q13501	NA	NA
Q9Y266	NA	NA
H0Y8T4	NA	NA
Q5T0I0	NA	NA
K7EKG4	NA	NA
H3BRM0	NA	NA
F5H1S8	NA	NA
D6R904	NA	NA
I3L2C7	NA	NA
C9JZR2	NA	NA
G3V0E5	NA	NA
F2Z2C0	NA	NA
M0QXS5	NA	NA
I3L0H8	NA	NA
B4DY09	NA	NA
H3BT71	NA	NA
E9PKT8	NA	NA
K7EMN2	NA	NA
C9JXG8	NA	NA
A0A096LNZ9	NA	NA
C9JTY3	NA	NA
F2Z388	NA	NA
A0A0A0MTS7	NA	NA
A0A0D9SF54	NA	NA
Q27J81	NA	NA
H0Y394	NA	NA
A0A0B4J1W3	NA	NA
E7ESB6	NA	NA
H0YDK8	NA	NA
Q8N1B4	NA	NA
E9PGT3	NA	NA
F5H4E5	NA	NA
B4DIP2	NA	NA
B1ANR0	NA	NA
H0Y2W2	NA	NA
H0Y2Y8	NA	NA
Q14CN4	NA	NA
A0A0C4DH52	NA	NA
G8JLG2	NA	NA
A0A087WVD1	NA	NA
A0A087X142	NA	NA
A0A0A0MTN9	NA	NA
E7EMD0	NA	NA
M0QXN5	NA	NA
E9PE82	NA	NA
Q9NX58	NA	NA
A8MU39	NA	NA
B4DXW1	NA	NA
E7EQG2	NA	NA
Q5VU77	NA	NA
Q5QPE2	NA	NA
F8VVM2	NA	NA
F5H0C8	NA	NA
H0YHS6	NA	NA
I3L1P8	NA	NA
V9GY57	NA	NA
A0A1B0GV93	NA	NA
P0DN76	NA	NA
F8WF02	NA	NA
E9PRK2	NA	NA
A8MU58	NA	NA
A0A0G2JH46	NA	NA
J3QKT4	NA	NA
C9JIS1	NA	NA
Q6P587	NA	NA
B8ZZL6	NA	NA
J3KS22	NA	NA
Q9BRP8	NA	NA
A0A0C4DGP4	NA	NA
M0R1K3	NA	NA
H7BYK1	NA	NA
E5RIU6	NA	NA
E9PFD4	NA	NA
J3QRY4	NA	NA
H7C1V0	NA	NA
B1APQ0	NA	NA
U3KQI3	NA	NA
H0YDS9	NA	NA
K7EJ01	NA	NA
C9JHP4	NA	NA
C9J4N6	NA	NA
S4R3D5	NA	NA
M0QYV5	NA	NA
J3KSR8	NA	NA
H7C1W5	NA	NA
F5GWH2	NA	NA
U3KPR1	NA	NA
E9PQ34	NA	NA
A0A0U1RQT9	NA	NA
B4DEP1	NA	NA
F5H026	NA	NA
A0A087WY74	NA	NA
F8VRJ2	NA	NA
K7EQ66	NA	NA
F5H3C5	NA	NA
A0A0U1RRC2	NA	NA
A0A0U1RQV5	NA	NA
M0QXC3	NA	NA
A0A0D9SEI8	NA	NA
Q8NHZ8	NA	NA
E9PI14	NA	NA
C9JDV8	NA	NA
C9JZ53	NA	NA
K7ER88	NA	NA
E9PNS2	NA	NA
H0YFG1	NA	NA
K7ELD9	NA	NA
C9JB90	NA	NA
J3QL07	NA	NA
F8WF65	NA	NA
Q9Y224	nucleus	0.999725
P50402	nucleus	0.652256
P62195	nucleus	0.999701
P39748	nucleus	1
P35637	nucleus	1
O95347	nucleus	1
O94906	nucleus	1
Q92973	nucleus	0.999412
O00425	nucleus	1
Q969S3	nucleus	1
P54727	nucleus	1
P09661	nucleus	0.999999
Q92833	nucleus	1
Q9H0D6	nucleus	1
Q14566	nucleus	1
Q8N957	nucleus	0.821468
P78406	nucleus	0.999964
Q6UXN9	nucleus	1
Q5JXT2	nucleus	1
Q92979	nucleus	1
P51659	peroxisome	1
P28288	peroxisome	1
P16615	plasma_membrane	1
Q15758	plasma_membrane	0.999853
P12429	plasma_membrane	0.999478
P54289	plasma_membrane	0.998204
