# Supplementary material for: Anti-tumor effects of P-LPK-CPT, a peptide-camptothecin conjugate, in colorectal cancer
Source: Commun Biol. 2022 Nov 14;5:1248. doi: 10.1038/s42003-022-04191-1 (PMC9663589; doi:10.1038/s42003-022-04191-1)
Supplement: Supplementary file 6 — supplementary Data 3 [file 42003_2022_4191_MOESM6_ESM.xlsx]

## Sheet:  Fig. 1 c-d 
The fluorescence intensity of the P-LPK peptide in CRC cells
Cells	P-CON			P-LPK
NCM460	0.116085	0.120731	0.140204	0.230921	0.191043	0.383576
COLO320HSR	0.209415	0.19423	0.116009	7.56741	6.62493	7.16444
HCT116	0.0868014	0.07111	0.052001	1.69416	0.750277	1.59276
LoVo	0.110491	0.110138	0.104239	0.741094	0.789229	0.768579
The fluorescence intensity of the P-LPK peptide in tissues
Tissue	P-CON			P-LPK
Adjacent normal	2990.67	8867.96	8942.3	8867.96	3152.32	4251.38
Colon cancer	3399.82	2990.67	8867.96	161790	98871.5	156087

## Sheet: Fig. 2b-c
The T/NT ratios of 68Ga-P-LPK was analysed.
U87
Time（min）	P-CON				P-LPK
30	1.75	1.54	1.38	1.84	1.68	1.89	1.59	1.76
60	1.56	1.38	1.31	1.47	1.47	1.71	1.37	1.46
120	1.33	1.28	1.29	1.29	1.28	1.34	1.22	1.27
HCT116
Time（min）	P-CON				P-LPK
30	1.58	1.96	1.38	1.48	2.85	2.57	2.74	3.1
60	1.49	1.36	1.18	1.29	2.38	2.84	2.63	2.59
120	1.37	1.42	1.15	1.22	1.87	2.42	2.15	2.33

## Sheet: Fig. 2e
After blocking with unlabeled peptide, the T/NT ratios of 68Ga-P-LPK was analyzed.
Time（min）	unblock			block
30	0.72	0.82	0.51	0.41	0.68	0.5
60	2.91	2.47	2.87	1.17	1.35	1.23
120	2.31	1.98	2.23	0.79	0.91	0.88

## Sheet: Fig. 3e-f 
Cell proliferation was measured by CCK-8
NCM460（%）
DMSO	CPT	P-CON-CPT	P-LPK-CPT
1	1.14115		1.01466
	1.07791	1.05408	0.868928
	1.11641	0.992667	1.05683
	1.01008	1.00092	0.833181
	1.00825	0.967003	1.02016
HCT116（%）
DMSO	CPT	P-CON-CPT	P-LPK-CPT
1	1.13217	1.09785	0.879098
	1.15215	1.0958	0.943648
	1.03893	1.04662	0.885246
	1.04816	1.0625	0.876537
	1.00256	1.14908	0.931352
LoVo（%）
DMSO	CPT	P-CON-CPT	P-LPK-CPT
1	0.886292	0.993873	0.765888
	0.982474	0.901254	0.792961
	1.03947	0.921915	0.768025
	1.04588	0.997435	0.791536
	1.04089	0.938302	0.715304
The proportion of cells in the DNA synthesis state
NCM460
DMSO	CPT	P-CON-CPT	P-LPK-CPT
1	1.18507	1.20146	1.03452
	1.13553	0.937639	1.08759
	0.938059	1.08199	1.17521
HCT116
DMSO	CPT	P-CON-CPT	P-LPK-CPT
1	1.27821	0.979055	0.212884
	0.993166	0.999737	0.201518
	0.924251	1.27266	0.273383
LoVo
DMSO	CPT	P-CON-CPT	P-LPK-CPT
1	0.980493	0.980493	0.526832
	0.83415	0.892687	0.570735
	1.05366	0.965858	0.526832

## Sheet: Fig. 4b
Tumor volume changed after different treatements
Day	DMSO								CPT								P-CON-CPT								P-LPK-CPT
2	91	104	80	97	74	66	84	125	79	91	90	105	121	80	65	100	81	69	93	71	112	116	87	97	126	69	78	69	90	98	108
4	101	112	97	107	87	83	88	126	99	108	94	126	141	89	79	99	92	87	117	81	122	128	98	114	134	73	88	80	101	114	107
6	105	135	111	110	95	95	121	145	118	101	97	131	143	111	81	116	96	119	140	85	141	134	106	122	123	73	113	84	76	123	100
8	136	240	124	118	103	146	176	147	126	113	122	139	148	132	127	130	125	170	173	125	163	143	127	118	134	80	120	93	85	118	93
10	198	276	95	155	120	176	183	226	116	143	138	170	123	141	132	139	145	231	213	136	266	190	126	163	159	89	131	108	88	155	108
12	314	396	112	221	110	206	350	365	144	182	205	208	132	150	168	204	225	324	342	183	436	353	186	217	222	114	178	136	101	155	94
14	462	431	137	236	183	312	475	529	175	257	290	279	123	175	174	276	440	345	449	322	596	300	241	191	336	144	224	160	124	191	108
16	546	563	151	306	210	369	487	719	190	293	332	349	181	201	222	403	499	527	499	384	645	493	296	231	459	175	248	231	120	238	113
18	671.4	730.4	309.8	297.3	468.8	958.7	671.2	870	233.9	324.2	566.1	348.3	204.2	223.8	489.1	594.5	994.6	1094	767	766.4	734.3	588	494.2	307.8	528	276	477	259	128	426	132
20	685	833	350	408	415	755	773	1568	233	318	546	395	212	233.7	286	644	826	796	819	701	977	861	593	330	614	374	542	322	174	563	139
22	1083	967	482	616	492	896	1076	2137	289	474	714	481	295	290.1	380	782	1320	1015	1032	750	1186	1126	872	387	659	752	838	438	221	784	227
24	1395	1241	890	811	621	1349	1421	2827	335	501	728	650	276	341.9	416	893	1550	1193	1197	1129	1317	1296	1013	410	722	1084	965	557	250	955	285
26	1449	1498	922	1041	708	1316	1542	3763	350	582	725	735	275	410.4	595	984	1891	1442	1259	1249	1388	1581	1250	445	915	1262	991	518	270	1071	334

## Sheet: Fig. 4f 
Quantification of Cleaved caspase 3
DMSO	CPT	P-CON-CPT	P-LPK-CPT
5	24	17	7
6	11	10	5
5	14	10	5
8	10	9	7
6	13	12	6

## Sheet:  Fig. 6d-e
Relative Fluorescence intensity(%)
NC	CPZ	MβCD	EIPA
1	0.350877	1.00877	1.04776
1	0.404483	1.01852	0.989279
1	0.409357	1.04776	0.960039
1	0.365497	0.974659	1.03314
1	0.389864	0.994152	0.994152
HCT116 Relative Fluorescence intensity (%)
0 mM	2 mM	4 mM	8 mM	16 mM	32 mM	substrates glutamine
1	0.957384	0.902364	0.963002	0.795108	0.813925
1	0.984204	1.17235	0.992791	1.05526	0.850525
1	1.02213	1.1561	0.989054	1.02608	0.907214
1	0.940448	1.18501	0.99348	1.0242	0.815515
1	0.960749	0.985742	0.982111	0.93809	1.04842
